# Supplementary material for: 3-tert-Butyl-1H-isochromene-1-thione
Source: Acta Crystallogr Sect E Struct Rep Online. 2010 May 26;66(Pt 6):o1470. doi: 10.1107/S1600536810019422 (PMC2979407; doi:10.1107/S1600536810019422)
Supplement: Supplementary file 2 [file e-66-o1470-Isup2.hkl]

# 
# h,k,l, Fc-squared, Fo-squared, sigma(Fo-squared) and status flag 
# 
data_I
_shelx_title ' vh-2a in R-3' 
_shelx_refln_list_code          4 
_shelx_F_calc_maximum     1167.58 
_exptl_crystal_F_000      4176.00 
_reflns_d_resolution_high  0.7569 
 
loop_ 
 _symmetry_equiv_pos_as_xyz 
 'x, y, z' 
 '-y, x-y, z' 
 '-x+y, -x, z' 
 'x+2/3, y+1/3, z+1/3' 
 '-y+2/3, x-y+1/3, z+1/3' 
 '-x+y+2/3, -x+1/3, z+1/3' 
 'x+1/3, y+2/3, z+2/3' 
 '-y+1/3, x-y+2/3, z+2/3' 
 '-x+y+1/3, -x+2/3, z+2/3' 
 '-x, -y, -z' 
 'y, -x+y, -z' 
 'x-y, x, -z' 
 '-x+2/3, -y+1/3, -z+1/3' 
 'y+2/3, -x+y+1/3, -z+1/3' 
 'x-y+2/3, x+1/3, -z+1/3' 
 '-x+1/3, -y+2/3, -z+2/3' 
 'y+1/3, -x+y+2/3, -z+2/3' 
 'x-y+1/3, x+2/3, -z+2/3' 
 
_cell_length_a    43.2799 
_cell_length_b    43.2799 
_cell_length_c     6.9025 
_cell_angle_alpha  90.000 
_cell_angle_beta   90.000 
_cell_angle_gamma 120.000 
 
_shelx_F_squared_multiplier     1.000 
 
loop_ 
 _refln_index_h 
 _refln_index_k 
 _refln_index_l 
 _refln_F_squared_calc 
 _refln_F_squared_meas 
 _refln_F_squared_sigma 
 _refln_observed_status 
   0   3   0   196186.72   197053.14   3607.98 o 
  -2   4   0    16554.14    15286.06     87.77 o 
  -4   5   0   212581.14   240984.59   1683.46 o 
  -1   5   0   162800.98   169386.36    554.95 o 
  -3   6   0      139.13      174.62     96.16 o 
   0   6   0    70234.55    70009.31    241.33 o 
  -5   7   0       76.72      304.22     82.40 o 
  -2   7   0        3.34       69.34     82.21 o 
  -7   8   0    36722.27    38265.54    178.56 o 
  -4   8   0    21161.26    23379.84    255.61 o 
  -1   8   0    28745.95    34221.99    345.07 o 
  -6   9   0      675.29      825.45     91.94 o 
  -3   9   0     1920.64     1786.24     30.32 o 
   0   9   0     2136.96     2475.79    106.98 o 
  -8  10   0    97791.07   100204.94    390.99 o 
  -5  10   0    12016.47    14400.53    205.03 o 
  -2  10   0    45850.75    47827.45    223.88 o 
 -10  11   0    11838.82    12418.94     95.40 o 
  -7  11   0    63479.84    71030.01    464.02 o 
  -4  11   0   211095.00   234928.83   1069.89 o 
  -1  11   0    32219.89    36316.45    288.43 o 
  -9  12   0     2115.27     2154.86    163.83 o 
  -6  12   0    54513.61    63856.02    436.16 o 
  -3  12   0     4536.67     4663.60     70.55 o 
   0  12   0    33640.82    36158.70    186.89 o 
 -11  13   0     5325.21     5463.18    125.45 o 
  -8  13   0     3760.92     3650.77     79.99 o 
  -5  13   0    20251.84    21500.85    135.88 o 
  -2  13   0     9745.87    10170.95    153.83 o 
 -13  14   0    74098.20    82297.30    365.59 o 
 -10  14   0     8684.54     8411.77     70.44 o 
  -7  14   0    50384.42    57666.26    436.94 o 
  -4  14   0     7232.11     6341.45     71.50 o 
  -1  14   0     1512.96     1544.63     80.48 o 
 -12  15   0     5116.48     5147.82    116.11 o 
  -9  15   0      871.61      942.39     82.11 o 
  -6  15   0    12439.17    13238.36    114.22 o 
  -3  15   0    30577.83    34205.50    194.53 o 
   0  15   0     9265.02     8020.62    142.12 o 
 -14  16   0     1272.01     1181.79     74.80 o 
 -11  16   0    45865.61    49518.95    343.41 o 
  -8  16   0    15512.76    17206.67    158.59 o 
  -5  16   0    17894.07    17025.58    214.39 o 
  -2  16   0     1669.72     1507.95     76.49 o 
 -16  17   0      349.12      351.26     53.52 o 
 -13  17   0    17152.74    17814.32    203.60 o 
 -10  17   0    46934.09    51466.12    310.66 o 
  -7  17   0     1838.35     1706.97     89.41 o 
  -4  17   0     6423.71     6384.68     73.32 o 
  -1  17   0    12037.42    11407.19    163.98 o 
 -15  18   0     3427.01     3792.86     67.81 o 
 -12  18   0     6081.78     5891.11    121.59 o 
  -9  18   0      625.60     1092.48     83.86 o 
  -6  18   0    11943.78    12475.33    133.97 o 
  -3  18   0    21859.19    22653.86    223.17 o 
   0  18   0    52982.09    54423.55    383.55 o 
 -17  19   0      270.20      254.19     50.94 o 
 -14  19   0   112481.58   129298.09    615.56 o 
 -11  19   0    32102.89    35519.82    334.32 o 
  -8  19   0     5850.00     6568.57    143.10 o 
  -5  19   0     3380.47     3389.61     57.24 o 
  -2  19   0     2457.07     2300.83     56.95 o 
 -19  20   0    14258.44    14298.38    162.25 o 
 -16  20   0    25144.37    26577.63    255.58 o 
 -13  20   0    35390.40    39648.89    261.40 o 
 -10  20   0    34257.75    38214.82    338.40 o 
  -7  20   0      302.18      592.15     77.31 o 
  -4  20   0     5161.70     4823.64     79.46 o 
  -1  20   0     2048.10     2157.26     60.81 o 
 -18  21   0       56.27      339.06     62.58 o 
 -15  21   0    11653.03    13304.13    178.66 o 
 -12  21   0     1598.73     1458.80     85.22 o 
  -9  21   0     3591.85     3188.86     76.97 o 
  -6  21   0     7820.01     8440.17    127.44 o 
  -3  21   0     2632.37     2449.74     62.97 o 
   0  21   0      126.88      126.75     40.98 o 
 -20  22   0       40.93       23.66     33.97 o 
 -17  22   0     1793.33     1621.51     75.70 o 
 -14  22   0    20512.13    23673.96    201.98 o 
 -11  22   0    99700.24   107667.55    634.99 o 
  -8  22   0    12021.10    11560.25    184.12 o 
  -5  22   0     4490.63     4392.92     99.06 o 
  -2  22   0     5000.00     5079.83    114.21 o 
 -22  23   0    30558.66    28543.40    264.37 o 
 -19  23   0       52.81      205.73     48.92 o 
 -16  23   0    16863.20    21909.38    229.36 o 
 -13  23   0        6.40       13.42     42.70 o 
 -10  23   0     3839.28     4998.57    105.44 o 
  -7  23   0     5042.34     3926.13    114.01 o 
  -4  23   0    13179.60    12022.78    149.31 o 
  -1  23   0    19016.23    18169.54    215.50 o 
 -21  24   0     9613.38     9130.24    146.13 o 
 -18  24   0      517.41      468.33     51.84 o 
 -15  24   0      948.93     1024.53     60.85 o 
 -12  24   0      244.03      380.68     56.71 o 
  -9  24   0     2768.82     2359.37     77.10 o 
  -6  24   0     2088.27     2001.40     73.62 o 
  -3  24   0      875.88      715.59     48.44 o 
   0  24   0     1321.10     1398.86     80.94 o 
 -23  25   0     1516.37     1591.54     76.84 o 
 -20  25   0      152.55      315.23     49.95 o 
 -17  25   0    12788.88    12422.16    159.92 o 
 -14  25   0     6223.63     6758.23    151.62 o 
 -11  25   0       72.39      169.70     40.04 o 
  -8  25   0     5346.82     5296.01    117.15 o 
  -5  25   0     5442.69     5345.82    158.04 o 
  -2  25   0       12.87       72.83     51.51 o 
 -25  26   0     8915.51     8017.85    183.43 o 
 -22  26   0     3053.16     2690.55     94.37 o 
 -19  26   0     3504.39     2852.85     96.17 o 
 -16  26   0      235.19      257.91     56.39 o 
 -13  26   0      748.18     1191.31     64.91 o 
 -10  26   0    20026.33    20063.95    285.04 o 
  -7  26   0      425.69      364.05     59.84 o 
  -4  26   0      782.25      900.34     73.66 o 
  -1  26   0      118.98      135.19     58.51 o 
 -24  27   0      205.75      239.70     57.62 o 
 -21  27   0       30.86       70.10     47.00 o 
 -18  27   0    14582.92    13816.64    220.10 o 
 -15  27   0    15412.24    15995.56    221.35 o 
 -12  27   0    29620.83    29590.76    367.92 o 
  -9  27   0     2879.39     3228.72    131.64 o 
  -6  27   0      101.15      183.42     59.60 o 
  -3  27   0     4299.48     4356.80    149.99 o 
   0  27   0      763.62      794.05     80.23 o 
 -26  28   0      326.76      452.27     69.67 o 
 -23  28   0     1906.64     1954.07    103.41 o 
 -20  28   0      599.74      813.08     71.05 o 
 -17  28   0      420.42      418.70     56.71 o 
 -14  28   0     2612.45     2277.19    103.73 o 
 -11  28   0      295.53      360.90     60.89 o 
  -8  28   0     3671.90     3423.34    137.76 o 
  -5  28   0     2518.54     2578.39    117.57 o 
  -2  28   0     5755.31     5517.59    171.01 o 
 -28  29   0     3142.48     3051.08    142.20 o 
 -25  29   0     2308.87     2160.20    124.27 o 
 -22  29   0      509.93      466.81     62.53 o 
 -19  29   0      747.72      675.52     67.39 o 
 -16  29   0     3425.00     2901.14    125.64 o 
 -13  29   0     2608.61     2805.76    126.06 o 
 -10  29   0     6679.15     5630.57    161.63 o 
  -7  29   0    54034.61    53951.14    531.71 o 
  -4  29   0     9747.84     9777.91    218.83 o 
  -1  29   0       45.94       83.28     64.38 o 
 -27  30   0        0.47       62.76     59.21 o 
 -24  30   0     1287.34     1344.03    104.92 o 
 -21  30   0      214.40      236.73     54.60 o 
 -18  30   0     7013.88     7186.86    180.30 o 
 -15  30   0     1516.27     1552.33     92.85 o 
 -12  30   0      292.81      343.17     69.46 o 
  -9  30   0     1069.66     1202.95     92.10 o 
  -6  30   0    13082.50    12874.24    255.23 o 
  -3  30   0    23983.57    23647.78    351.08 o 
   0  30   0      496.50      648.57     93.79 o 
 -29  31   0     6235.04     6003.19    207.91 o 
 -26  31   0      717.60      859.54     88.69 o 
 -23  31   0       78.46      102.79     57.26 o 
 -20  31   0      449.46      370.77     66.58 o 
 -17  31   0     3278.77     2833.80    121.23 o 
 -14  31   0      646.22      692.62     82.56 o 
 -11  31   0      182.14      191.03     65.06 o 
  -8  31   0    31443.97    32141.50    411.36 o 
  -5  31   0    53992.24    51812.19    542.56 o 
  -2  31   0      244.56      280.14     80.94 o 
 -31  32   0     8883.08     8350.83    245.59 o 
 -28  32   0     1843.24     1805.62    125.66 o 
 -25  32   0     2008.81     2010.11    137.85 o 
 -22  32   0      614.30      561.88     80.23 o 
 -19  32   0       47.33      114.11     58.83 o 
 -16  32   0     1187.60     1109.51     92.48 o 
 -13  32   0      630.49      426.29     72.91 o 
 -10  32   0     1098.12     1035.68    101.17 o 
  -7  32   0     9675.28     9692.10    241.35 o 
  -4  32   0     8422.69     8332.48    219.61 o 
  -1  32   0     6172.98     5531.00    210.30 o 
 -30  33   0      438.52      353.42     83.41 o 
 -27  33   0     1588.18     1600.58    135.35 o 
 -24  33   0     3333.64     3057.87    149.49 o 
 -21  33   0     6392.13     6629.15    184.89 o 
 -18  33   0     5288.71     5095.77    170.76 o 
 -15  33   0     3477.50     3219.42    137.28 o 
 -12  33   0     2552.05     2610.83    132.18 o 
  -9  33   0     1119.38     1492.50    109.08 o 
  -6  33   0    79598.73    77915.54    700.16 o 
  -3  33   0    26942.89    26004.85    547.04 o 
   0  33   0      172.87      191.92     78.13 o 
 -32  34   0      272.00      324.77     83.74 o 
 -29  34   0     1265.84     1474.24    131.23 o 
 -26  34   0     4258.81     3528.79    183.68 o 
 -23  34   0      879.02      896.19     92.40 o 
 -20  34   0      779.63      579.43     74.26 o 
 -17  34   0     1351.34     1557.38    107.85 o 
 -14  34   0     6155.48     5704.28    185.90 o 
 -11  34   0    12076.30    10872.07    254.55 o 
  -8  34   0     7373.09     7476.30    218.62 o 
  -5  34   0     3657.65     3552.86    172.48 o 
  -2  34   0        1.66       27.36     69.62 o 
 -34  35   0        0.26      101.07     73.85 o 
 -31  35   0       18.86       17.03     74.91 o 
 -28  35   0     3908.61     3796.46    220.89 o 
 -25  35   0      223.46      386.96     95.86 o 
 -22  35   0      538.43      601.01     90.04 o 
 -19  35   0      221.52      239.10     66.59 o 
 -16  35   0     3705.78     4039.72    158.00 o 
 -13  35   0     2307.25     2208.08    127.29 o 
 -10  35   0    20276.68    20055.81    346.48 o 
  -7  35   0    11787.34    10945.86    260.27 o 
  -4  35   0    11496.25    10687.30    290.19 o 
  -1  35   0     1310.22     1396.80    151.92 o 
 -33  36   0        0.57       84.72     78.19 o 
 -30  36   0       55.24      132.70     79.90 o 
 -27  36   0      622.57      732.47    133.19 o 
 -24  36   0     7954.81     7029.61    225.12 o 
 -21  36   0     1110.80      906.80    101.99 o 
 -18  36   0      484.23      627.79     84.19 o 
 -15  36   0     2399.00     2455.06    132.33 o 
 -12  36   0       32.86       89.37     69.04 o 
  -9  36   0    11357.42    10549.97    261.00 o 
  -6  36   0     7647.88     7651.59    286.23 o 
  -3  36   0     3921.11     3785.13    182.19 o 
   0  36   0       19.01       98.60     75.44 o 
 -35  37   0       56.07       64.35     69.56 o 
 -32  37   0     1594.20     1618.24    144.17 o 
 -29  37   0      313.37      363.02    110.44 o 
 -26  37   0       58.04      136.59     84.59 o 
 -23  37   0      523.77      721.70     91.32 o 
 -20  37   0      505.45      343.64     79.31 o 
 -17  37   0      159.66       37.34     61.11 o 
 -14  37   0     5232.17     5264.42    184.34 o 
 -11  37   0     9510.51     9284.66    245.11 o 
  -8  37   0      474.93      405.74     92.08 o 
  -5  37   0       45.84      123.09     74.61 o 
  -2  37   0       81.52      126.42     77.70 o 
 -37  38   0      353.39      419.67    118.14 o 
 -34  38   0     6233.91     6264.19    260.85 o 
 -31  38   0       65.28      122.48     81.66 o 
 -28  38   0     4883.94     4603.47    221.37 o 
 -25  38   0      878.41     1176.82    125.31 o 
 -22  38   0      584.83      548.68     96.20 o 
 -19  38   0      461.32      483.39     91.95 o 
 -16  38   0     1164.02     1313.24    109.62 o 
 -13  38   0      953.35     1189.98    104.50 o 
 -10  38   0     7884.13     7064.09    221.57 o 
  -7  38   0      219.92      256.30     80.31 o 
  -4  38   0     3678.25     4160.12    189.04 o 
  -1  38   0      332.74      374.88     96.51 o 
 -36  39   0      450.74      556.54    100.29 o 
 -33  39   0       84.19       98.27     80.36 o 
 -30  39   0     1071.53      949.49    121.06 o 
 -27  39   0     1164.22     1061.26    127.05 o 
 -24  39   0       55.86      201.08     77.00 o 
 -21  39   0      361.27      730.28     94.56 o 
 -18  39   0     1655.19     1751.84    118.13 o 
 -15  39   0      189.34      192.96     72.12 o 
 -12  39   0        1.11      143.86     67.85 o 
  -9  39   0       13.32       72.32     65.29 o 
  -6  39   0      475.54      570.60    104.89 o 
  -3  39   0      128.44      135.18     87.13 o 
   0  39   0       42.15       77.26     80.62 o 
 -38  40   0        0.21      145.36     82.65 o 
 -35  40   0       31.05       91.91     87.73 o 
 -32  40   0       48.34      124.05     88.44 o 
 -29  40   0     5773.79     5280.04    258.20 o 
 -26  40   0     2964.26     2565.11    182.95 o 
 -23  40   0       85.90       78.85     65.55 o 
 -20  40   0      499.31      617.48     90.50 o 
 -17  40   0      986.10     1034.69    100.64 o 
 -14  40   0     2002.43     2011.44    127.78 o 
 -11  40   0       82.75      214.38     77.42 o 
  -8  40   0     1915.25     1651.57    138.17 o 
  -5  40   0       60.11      132.09     78.85 o 
  -2  40   0     1567.87     1578.33    163.21 o 
 -40  41   0      524.73      504.51    112.52 o 
 -37  41   0     1061.26      904.22    124.30 o 
 -34  41   0       53.91      187.69     93.33 o 
 -31  41   0     2277.52     2077.87    164.33 o 
 -28  41   0     2694.85     2111.34    163.55 o 
 -25  41   0       60.11      136.15     77.56 o 
 -22  41   0     1775.62     2128.87    142.81 o 
 -19  41   0       81.32      127.49     78.31 o 
 -16  41   0        2.19      124.01     71.18 o 
 -13  41   0      163.05      135.80     73.41 o 
 -10  41   0      126.20      127.29     75.37 o 
  -7  41   0      387.06      363.49     91.36 o 
  -4  41   0     3721.98     3564.76    207.24 o 
  -1  41   0        8.03       71.54     84.46 o 
 -39  42   0       72.58      196.45     96.40 o 
 -36  42   0      282.40      330.50     98.60 o 
 -33  42   0      227.88      279.08    148.87 o 
 -30  42   0      303.10      594.84    111.57 o 
 -27  42   0     4711.76     4380.85    225.06 o 
 -24  42   0       67.04       70.84     75.03 o 
 -21  42   0     1345.77     1342.81    155.28 o 
 -18  42   0     1919.33     1773.28    136.16 o 
 -15  42   0     1854.49     1817.35    128.68 o 
 -12  42   0       24.07       65.34     71.43 o 
  -9  42   0       73.19       70.41     74.15 o 
  -6  42   0      672.29      924.17    173.48 o 
  -3  42   0        2.54      119.66     84.22 o 
   0  42   0      102.26       56.25     80.34 o 
 -41  43   0       50.46      116.90     91.55 o 
 -38  43   0        8.89      139.40     87.84 o 
 -35  43   0       17.82      194.34    100.70 o 
 -32  43   0      111.87      174.67     83.68 o 
 -29  43   0      547.65      541.72    108.01 o 
 -26  43   0        2.91       58.97     80.06 o 
 -23  43   0     2364.84     2516.57    156.21 o 
 -20  43   0      724.89      707.79    105.26 o 
 -17  43   0      309.42      228.58     79.86 o 
 -14  43   0       46.02      179.31     73.17 o 
 -11  43   0      148.56      202.63    119.93 o 
  -8  43   0        5.28      108.79     78.46 o 
  -5  43   0      303.72      392.03    103.40 o 
  -2  43   0        6.57       72.12     86.91 o 
 -43  44   0      116.15      348.87    107.93 o 
 -40  44   0      794.88     1129.15    138.29 o 
 -37  44   0     1203.04     1069.77    135.18 o 
 -34  44   0      478.07      503.96    116.09 o 
 -31  44   0      601.30      514.21    115.27 o 
 -28  44   0       25.48      119.96     94.68 o 
 -25  44   0       49.10      174.14     90.63 o 
 -22  44   0      107.26      232.60     84.26 o 
 -19  44   0       91.95      185.19     82.38 o 
 -16  44   0        8.85      116.34     68.95 o 
 -13  44   0      911.28      924.08    108.12 o 
 -10  44   0     1072.98      844.78    109.96 o 
  -7  44   0      891.25      842.32    115.73 o 
  -4  44   0      270.54      352.19    120.12 o 
  -1  44   0      278.56      465.16    117.18 o 
 -42  45   0       87.87      186.64    126.82 o 
 -39  45   0       39.68      147.72     97.70 o 
 -36  45   0     1612.55     1750.91    166.34 o 
 -33  45   0     1156.61     1451.40    151.22 o 
 -30  45   0      121.82      489.94    108.77 o 
 -27  45   0      620.52      592.09    130.07 o 
 -24  45   0      237.95      306.69    100.05 o 
 -21  45   0      118.92      134.77     85.56 o 
 -18  45   0      284.74      184.34     90.54 o 
 -15  45   0      568.81      544.78    100.19 o 
 -12  45   0     1921.01     2185.71    150.84 o 
  -9  45   0      158.98      255.45    112.20 o 
  -6  45   0      547.74      618.98    190.85 o 
  -3  45   0     3686.20     3900.48    224.77 o 
   0  45   0      445.42      508.55    132.69 o 
 -44  46   0        1.78      141.26    116.78 o 
 -41  46   0       53.94       78.51     98.53 o 
 -38  46   0        2.20      147.67     97.03 o 
 -35  46   0      495.30      295.59    104.72 o 
 -32  46   0      434.61      403.26    114.38 o 
 -29  46   0       22.43      229.94    100.94 o 
 -26  46   0        0.97       24.13     84.22 o 
 -23  46   0       14.02       94.87     78.81 o 
 -20  46   0      195.53      440.63     93.90 o 
 -17  46   0      291.40      259.06     88.84 o 
 -14  46   0        2.69       11.80     75.38 o 
 -11  46   0     2139.40     2370.63    215.78 o 
  -8  46   0      612.98      679.83    131.62 o 
  -5  46   0      342.90      435.26    112.02 o 
  -2  46   0       16.60       92.80    125.77 o 
 -46  47   0      237.74      397.00    141.93 o 
 -43  47   0     1249.27     1454.35    184.75 o 
 -40  47   0      428.79      554.19    142.68 o 
 -37  47   0       89.37      112.71    102.17 o 
 -34  47   0     1100.62     1295.46    141.29 o 
 -31  47   0      779.86      701.99    149.14 o 
 -28  47   0      318.40      232.51    103.61 o 
 -25  47   0      612.46      689.74    118.44 o 
 -22  47   0       73.40      211.55     90.93 o 
 -19  47   0       11.13      113.47     81.55 o 
 -16  47   0      331.16      480.86    111.98 o 
 -13  47   0        6.26       96.61     84.97 o 
 -10  47   0       77.64      112.65     83.45 o 
  -7  47   0      742.73      975.21    211.35 o 
  -4  47   0      570.44      808.34    168.70 o 
  -1  47   0      119.50      484.58    157.59 o 
 -45  48   0      707.50      622.52    245.30 o 
 -42  48   0       91.72      121.78    106.37 o 
 -39  48   0      452.32      673.30    137.78 o 
 -36  48   0      849.16      927.94    138.50 o 
 -33  48   0      211.70      101.96    104.95 o 
 -30  48   0      808.35     1013.85    138.75 o 
 -27  48   0      814.00      667.52    118.24 o 
 -24  48   0       90.15      301.09    106.58 o 
 -21  48   0      483.25      640.80    114.45 o 
 -18  48   0       20.60       62.05     91.34 o 
 -15  48   0      380.23      399.88    104.63 o 
 -12  48   0        8.35       59.74     86.94 o 
  -9  48   0      169.94      213.99    103.49 o 
  -6  48   0      127.26      195.14    119.16 o 
  -3  48   0       39.99       54.20    120.42 o 
   0  48   0        0.15       80.50    126.29 o 
 -47  49   0      715.43      925.09    164.15 o 
 -44  49   0       86.39      179.82    143.80 o 
 -41  49   0      681.85      767.76    159.64 o 
 -38  49   0        5.05       98.25    115.07 o 
 -35  49   0       88.39      105.13     90.01 o 
 -32  49   0        3.98       61.16     88.29 o 
 -29  49   0     1959.08     2336.71    206.97 o 
 -26  49   0     1535.65     1988.14    218.15 o 
 -23  49   0     2207.43     2276.07    182.63 o 
 -20  49   0       92.73      250.95    127.21 o 
 -17  49   0       28.11      198.04    103.39 o 
 -14  49   0      180.81      284.48    156.82 o 
 -11  49   0       21.01      113.96     94.08 o 
  -8  49   0        0.39       56.62    102.01 o 
  -5  49   0      140.79      426.24    136.50 o 
  -2  49   0      164.83      169.38    137.70 o 
 -46  50   0       17.76       86.86    122.17 o 
 -43  50   0      615.44      789.27    158.15 o 
 -40  50   0        0.45       67.30    104.96 o 
 -37  50   0        0.14       89.64    113.30 o 
 -34  50   0       20.16      231.53    122.82 o 
 -31  50   0       44.84      274.29    111.14 o 
 -28  50   0        8.15       62.52     92.74 o 
 -25  50   0       45.08      200.00    113.11 o 
 -22  50   0      138.17      221.14     96.75 o 
 -19  50   0      592.55      823.73    141.22 o 
 -16  50   0      294.86      438.85    130.56 o 
 -13  50   0      383.80      482.57    113.63 o 
 -10  50   0        3.42      186.57    119.75 o 
  -7  50   0      131.13      160.89    114.40 o 
  -4  50   0      324.70      367.77    142.03 o 
  -1  50   0       26.88        0.00    282.03 o 
 -45  51   0       96.60      472.49    171.84 o 
 -42  51   0        5.85       82.78    134.33 o 
 -39  51   0      193.52      171.01    122.08 o 
 -36  51   0      570.26      482.32    148.98 o 
 -33  51   0      103.46      199.96    114.99 o 
 -30  51   0       12.21      332.83    108.95 o 
 -27  51   0       83.96      283.46    106.67 o 
 -24  51   0       84.98      238.12    118.09 o 
 -21  51   0      339.28      465.87    120.22 o 
 -18  51   0      358.17      760.22    124.08 o 
 -15  51   0       11.34      159.28    107.81 o 
 -12  51   0       12.14      124.97    105.99 o 
  -9  51   0      514.11      695.46    149.77 o 
  -6  51   0       38.05       53.60    122.11 o 
 -44  52   0       10.14      284.83    156.62 o 
 -41  52   0      750.45      548.13    196.41 o 
 -38  52   0       20.23      149.15    124.70 o 
 -35  52   0       40.59      153.52    127.33 o 
 -32  52   0       85.55      353.07    183.19 o 
 -29  52   0      500.98      584.33    125.10 o 
 -26  52   0      109.35      172.31    114.91 o 
 -23  52   0       19.91       33.12    115.90 o 
 -20  52   0      301.75      203.33    112.98 o 
 -17  52   0       60.30      214.64    108.87 o 
 -14  52   0      212.34      337.56    139.53 o 
 -11  52   0      322.16      388.58    142.22 o 
  -8  52   0        0.55      169.96    158.11 o 
 -43  53   0       30.41       42.84    173.65 o 
 -40  53   0      830.18      595.19    153.87 o 
 -37  53   0      375.05      509.38    170.43 o 
 -34  53   0      137.92      226.91    147.30 o 
 -31  53   0        0.11        2.48    116.85 o 
 -28  53   0        8.55       73.17    120.97 o 
 -25  53   0      293.52      411.84    128.99 o 
 -22  53   0      290.75      190.04    129.48 o 
 -19  53   0     1247.22     1277.33    273.07 o 
 -16  53   0      683.83     1004.15    141.31 o 
 -13  53   0       26.12      248.07    158.85 o 
 -10  53   0      835.88     1049.19    206.45 o 
 -42  54   0      393.51      529.17    311.11 o 
 -39  54   0      699.40      956.54    177.08 o 
 -36  54   0       51.43      197.75    142.84 o 
 -33  54   0       11.63       30.31    116.15 o 
 -30  54   0      486.63      709.50    154.65 o 
 -27  54   0        0.14      219.33    152.13 o 
 -24  54   0       24.99      197.90    134.70 o 
 -21  54   0      909.31     1400.47    165.87 o 
 -18  54   0       17.95       44.76    105.29 o 
 -15  54   0      894.62      957.69    230.70 o 
 -12  54   0      531.14      669.23    263.86 o 
 -38  55   0       73.42      376.42    164.95 o 
 -35  55   0      163.98      192.22    127.77 o 
 -32  55   0      374.84      532.75    155.68 o 
 -29  55   0      632.63      646.43    143.70 o 
 -26  55   0      211.51      364.42    179.10 o 
 -23  55   0      108.75      288.78    172.13 o 
 -20  55   0        5.20      137.41    123.65 o 
 -17  55   0      106.09      238.93    160.68 o 
 -37  56   0      124.22        0.00    218.07 o 
 -34  56   0       10.27      201.03    218.33 o 
 -31  56   0       75.44      451.23    188.92 o 
 -28  56   0      106.47      115.94    171.17 o 
 -25  56   0     1199.68     1343.80    258.98 o 
 -22  56   0       81.82      170.88    223.88 o 
 -19  56   0      307.97      114.04    211.25 o 
 -30  57   0        7.44      100.28    209.46 o 
 -27  57   0       19.49        2.91    235.51 o 
  -1   1   1     3066.85     3416.03     59.24 o 
  -3   2   1    18236.37    18475.28    136.73 o 
   0   2   1      615.39      785.39     30.42 o 
  -5   3   1   128491.06   144568.72    747.01 o 
  -2   3   1    25753.06    26536.12    190.53 o 
   1   3   1     6203.86     6909.32     91.72 o 
  -7   4   1    16908.75    17761.05    153.64 o 
  -4   4   1   204917.42   226095.69    937.96 o 
  -1   4   1   186138.64   211085.86    831.15 o 
   2   4   1    91686.74   100870.30    484.91 o 
  -9   5   1      182.85      190.69     27.64 o 
  -6   5   1     3538.71     3316.26     57.31 o 
  -3   5   1    26125.87    28842.29    171.00 o 
   0   5   1    47112.89    53740.01    285.88 o 
   3   5   1        7.74       41.00     26.05 o 
 -11   6   1     8562.69     8999.29    102.89 o 
  -8   6   1    19020.93    17696.84    139.42 o 
  -5   6   1    54483.09    59423.71    298.79 o 
  -2   6   1      629.69      812.49     54.64 o 
   1   6   1   137432.06   150602.61    688.52 o 
   4   6   1    11394.96    12496.27    121.10 o 
 -13   7   1      527.91      563.51     35.39 o 
 -10   7   1    14835.87    15984.48    156.15 o 
  -7   7   1    20734.39    23043.35    161.10 o 
  -4   7   1   126058.04   138645.27    541.24 o 
  -1   7   1     3400.96     2902.49     56.77 o 
   2   7   1   273658.53   293397.13   1037.51 o 
   5   7   1    15399.05    16132.18    148.87 o 
 -15   8   1    23942.25    24664.18    195.19 o 
 -12   8   1    98413.43   106627.02    557.73 o 
  -9   8   1    10425.00    11286.47    128.04 o 
  -6   8   1    10632.28    10797.36    110.23 o 
  -3   8   1       59.61      176.42     27.21 o 
   0   8   1    18978.94    18579.68    151.14 o 
   3   8   1      494.94      543.42     36.56 o 
   6   8   1     1587.13     1621.41     51.82 o 
 -17   9   1     1389.78     1422.58     51.57 o 
 -14   9   1      986.81     1009.89     51.30 o 
 -11   9   1    13345.33    14152.14    152.83 o 
  -8   9   1    68821.20    71408.97    382.13 o 
  -5   9   1      909.07     1134.01     41.46 o 
  -2   9   1      458.12      503.59     33.91 o 
   1   9   1     2542.31     2423.04     61.58 o 
   4   9   1       25.34       36.28     26.93 o 
   7   9   1     5201.73     6399.25     99.94 o 
 -19  10   1     4800.71     5249.25    115.06 o 
 -16  10   1     3937.13     3932.15     92.39 o 
 -13  10   1     8612.35     8916.55    129.73 o 
 -10  10   1     8744.34     8512.89    104.13 o 
  -7  10   1    60600.43    63356.18    529.01 o 
  -4  10   1      336.66      399.60     32.61 o 
  -1  10   1    16414.63    17840.14    154.69 o 
   2  10   1    12154.60    11198.35    126.08 o 
   5  10   1      813.06      864.10     43.59 o 
   8  10   1    95739.92   105015.78    518.28 o 
 -21  11   1     3413.81     3636.41    100.92 o 
 -18  11   1    19727.26    21088.07    222.17 o 
 -15  11   1     5009.82     4129.73     92.27 o 
 -12  11   1      711.76      807.72     47.66 o 
  -9  11   1    41731.49    41762.17    253.05 o 
  -6  11   1    21211.77    23877.34    193.30 o 
  -3  11   1     4758.54     4857.91     79.44 o 
   0  11   1       32.89       62.40     27.22 o 
   3  11   1    35613.89    38216.98    260.00 o 
   6  11   1      423.64      526.62     43.69 o 
   9  11   1    95687.72   111961.38    561.37 o 
 -23  12   1    20254.85    22091.31    246.97 o 
 -20  12   1      199.01      293.26     44.95 o 
 -17  12   1       71.55       97.41     35.43 o 
 -14  12   1        7.17       44.69     29.11 o 
 -11  12   1     6579.17     6257.93     91.61 o 
  -8  12   1    15905.42    16071.88    147.88 o 
  -5  12   1      122.53      152.75     29.41 o 
  -2  12   1     1187.30     1323.94     50.14 o 
   1  12   1     6751.83     6859.42    106.15 o 
   4  12   1    19202.32    22804.20    206.53 o 
   7  12   1     3592.99     4835.18     98.14 o 
  10  12   1     5648.57     6364.30    114.34 o 
 -25  13   1      687.52      770.98     61.65 o 
 -22  13   1      327.03      206.77     43.72 o 
 -19  13   1      222.19      343.20     43.03 o 
 -16  13   1    43840.30    45677.00    356.95 o 
 -13  13   1     9489.54    10275.86    146.05 o 
 -10  13   1     1424.47     1438.94     48.93 o 
  -7  13   1     8285.32     8631.45    109.16 o 
  -4  13   1    37118.43    40259.41    376.87 o 
  -1  13   1    11737.51    12169.58    136.37 o 
   2  13   1    23917.36    23647.66    209.58 o 
   5  13   1     6444.76     6878.32    123.72 o 
   8  13   1    28977.17    30612.39    248.10 o 
  11  13   1       91.30       43.70     38.80 o 
 -27  14   1     1128.27     1113.67     82.48 o 
 -24  14   1      225.11      338.89     48.51 o 
 -21  14   1      115.56      124.27     41.16 o 
 -18  14   1      777.78      841.28     55.42 o 
 -15  14   1     1433.33     1323.88     58.70 o 
 -12  14   1     2326.47     2132.29     62.92 o 
  -9  14   1    14842.26    15690.04    152.27 o 
  -6  14   1     1162.98      956.24     43.24 o 
  -3  14   1     2496.45     2826.78     79.19 o 
   0  14   1    60328.65    64361.80    374.47 o 
   3  14   1     2940.70     2701.49     90.76 o 
   6  14   1    33090.17    35747.45    300.80 o 
   9  14   1    21746.53    25120.83    229.29 o 
  12  14   1    15625.82    14363.50    209.23 o 
 -29  15   1      350.67      329.99     67.77 o 
 -26  15   1      779.99      761.32     59.81 o 
 -23  15   1     8407.56     7176.49    143.64 o 
 -20  15   1    11798.97    12490.47    181.83 o 
 -17  15   1     9116.78     8812.34    147.16 o 
 -14  15   1    44205.34    45906.48    323.09 o 
 -11  15   1     4699.76     4673.22     85.49 o 
  -8  15   1     4623.27     4177.75     79.26 o 
  -5  15   1     7941.00     7360.94    103.53 o 
  -2  15   1     2543.58     2390.99     63.02 o 
   1  15   1    16229.90    15865.07    173.21 o 
   4  15   1   148252.81   165102.27    782.29 o 
   7  15   1    82973.67    95707.87    535.18 o 
  10  15   1      759.96      524.08     47.30 o 
  13  15   1     2595.94     2267.98    108.48 o 
 -31  16   1     5889.58     5915.11    180.78 o 
 -28  16   1       33.74       87.40     57.64 o 
 -25  16   1     1513.20     1456.50     74.05 o 
 -22  16   1     7285.57     7163.30    143.56 o 
 -19  16   1     4276.58     4336.16    106.03 o 
 -16  16   1     3248.75     3279.45     88.35 o 
 -13  16   1      719.97      756.20     48.63 o 
 -10  16   1    12836.23    13745.89    148.65 o 
  -7  16   1     3497.61     3621.37     73.46 o 
  -4  16   1     5172.63     4712.02     89.28 o 
  -1  16   1       17.67       17.81     31.88 o 
   2  16   1     3094.56     2933.97     84.68 o 
   5  16   1    11519.68    13219.91    176.88 o 
   8  16   1     2529.42     2968.22     88.13 o 
  11  16   1      992.34      591.25     64.52 o 
  14  16   1     5042.98     4936.25    158.68 o 
 -33  17   1      508.31      646.73     84.94 o 
 -30  17   1     1212.21     1171.22     91.19 o 
 -27  17   1     3693.63     3620.51    130.50 o 
 -24  17   1     7159.37     6758.20    140.87 o 
 -21  17   1     5419.17     5115.02    122.43 o 
 -18  17   1        1.97       35.61     36.58 o 
 -15  17   1    17685.08    17375.89    176.18 o 
 -12  17   1   221398.98   245412.23    971.27 o 
  -9  17   1    34706.07    36319.61    268.01 o 
  -6  17   1     1556.92     1420.15     50.10 o 
  -3  17   1    11499.53    11052.78    139.65 o 
   0  17   1      127.16      110.71     37.84 o 
   3  17   1    23771.06    26375.81    246.05 o 
   6  17   1     1863.39     1570.50     73.86 o 
   9  17   1      209.47      221.87     44.91 o 
  12  17   1     2239.68     2105.05    103.32 o 
  15  17   1     1342.58     1294.10     95.30 o 
 -35  18   1        9.01       79.92     63.72 o 
 -32  18   1     8656.10     8363.46    210.66 o 
 -29  18   1       33.59      108.80     57.52 o 
 -26  18   1    20531.16    19877.40    249.44 o 
 -23  18   1      652.20      589.91     52.38 o 
 -20  18   1    28608.47    27213.54    276.38 o 
 -17  18   1    17080.15    18438.64    191.68 o 
 -14  18   1    16075.24    15170.59    167.11 o 
 -11  18   1    61145.30    66753.18    384.33 o 
  -8  18   1     4555.45     4533.43    106.77 o 
  -5  18   1     6992.93     6507.91    107.12 o 
  -2  18   1      241.62      176.78     38.69 o 
   1  18   1    14326.24    14438.16    180.91 o 
   4  18   1      273.93      182.60     43.77 o 
   7  18   1    11323.15    10902.24    170.52 o 
  10  18   1      872.23      685.59     70.34 o 
  13  18   1     2898.72     2884.20    133.27 o 
  16  18   1     1555.15     1634.77    107.83 o 
 -37  19   1     3861.73     3655.85    156.51 o 
 -34  19   1    12774.51    12549.87    266.10 o 
 -31  19   1     1134.82     1214.35     95.37 o 
 -28  19   1     5646.95     5479.96    165.21 o 
 -25  19   1    17697.56    17048.16    239.23 o 
 -22  19   1     5999.57     6165.75    207.77 o 
 -19  19   1    16850.37    15935.63    213.55 o 
 -16  19   1    15317.78    18859.77    192.27 o 
 -13  19   1    18511.68    22300.42    207.02 o 
 -10  19   1    34867.30    38972.52    323.10 o 
  -7  19   1    36575.20    38731.23    322.43 o 
  -4  19   1    28220.55    28885.82    244.01 o 
  -1  19   1     3146.76     2866.71     82.52 o 
   2  19   1     2354.51     2368.20     82.56 o 
   5  19   1       38.19      136.02     41.58 o 
   8  19   1     2122.21     2658.43     93.09 o 
  11  19   1     3109.98     2819.58    125.33 o 
  14  19   1      442.30      353.19     69.95 o 
  17  19   1     1027.37     1042.23     96.20 o 
 -39  20   1      276.25      264.56     74.73 o 
 -36  20   1       49.42      151.12     69.06 o 
 -33  20   1       20.44       12.82     54.44 o 
 -30  20   1      241.28      182.14     67.46 o 
 -27  20   1       51.13       83.06     55.54 o 
 -24  20   1     1009.71     1004.11     68.41 o 
 -21  20   1        0.01       36.02     37.67 o 
 -18  20   1     1270.66     1194.09     55.11 o 
 -15  20   1     2595.05     2804.61     82.81 o 
 -12  20   1    13502.14    13955.72    157.88 o 
  -9  20   1        9.04       39.61     37.91 o 
  -6  20   1        0.05       52.29     38.40 o 
  -3  20   1     9922.34     9713.75    167.25 o 
   0  20   1    11070.50    10607.39    159.17 o 
   3  20   1     3834.62     3282.43     95.34 o 
   6  20   1      155.98       98.33     46.04 o 
   9  20   1      128.32       62.76     52.45 o 
  12  20   1        0.36       53.87     57.24 o 
  15  20   1      140.09      204.44     70.95 o 
  18  20   1     4519.89     3733.20    149.12 o 
 -41  21   1      455.09      514.70     87.50 o 
 -38  21   1     1366.35     1244.08    101.67 o 
 -35  21   1        0.41       77.82     67.82 o 
 -32  21   1     9470.70     8987.26    222.74 o 
 -29  21   1        0.15       34.43     53.06 o 
 -26  21   1      725.06      634.54     61.64 o 
 -23  21   1      859.61      930.95     66.00 o 
 -20  21   1      437.68      285.75     40.87 o 
 -17  21   1    12118.28    14890.73    176.83 o 
 -14  21   1    34313.04    36446.66    285.71 o 
 -11  21   1    43896.26    50788.85    398.99 o 
  -8  21   1     2428.92     2665.45     87.85 o 
  -5  21   1     5964.22     6165.74    111.12 o 
  -2  21   1     1044.55     1128.54     58.38 o 
   1  21   1      375.73      360.90     47.91 o 
   4  21   1     3044.25     2791.93     92.22 o 
   7  21   1     5541.90     5470.51    142.37 o 
  10  21   1      316.90      350.10     74.97 o 
  13  21   1       69.52      129.66     64.65 o 
  16  21   1     1762.82     1692.25    117.20 o 
  19  21   1      290.40      303.91     70.76 o 
 -43  22   1     2356.48     2332.05    224.63 o 
 -40  22   1      608.54      673.32     87.13 o 
 -37  22   1      280.88      207.64     76.23 o 
 -34  22   1     5335.42     4920.12    174.44 o 
 -31  22   1    21622.83    21647.74    337.43 o 
 -28  22   1     1347.48     1360.82     96.10 o 
 -25  22   1    14626.54    13705.27    214.06 o 
 -22  22   1       82.23      134.03     46.09 o 
 -19  22   1     1446.52     1291.69     63.77 o 
 -16  22   1    54579.75    64114.68    391.41 o 
 -13  22   1    13625.63    14248.89    201.14 o 
 -10  22   1     1945.76     1594.73     69.65 o 
  -7  22   1     8155.25     7583.99    151.06 o 
  -4  22   1      511.11      514.00     47.37 o 
  -1  22   1    11425.52     9703.21    154.51 o 
   2  22   1      709.73      837.72     60.63 o 
   5  22   1     3056.81     2783.67     96.97 o 
   8  22   1    11467.60    10385.46    237.00 o 
  11  22   1     1366.55     1359.86     98.35 o 
  14  22   1     9226.60     8088.11    221.65 o 
  17  22   1       42.82      178.25     71.75 o 
  20  22   1      416.86      342.89     87.86 o 
 -45  23   1     1953.57     2356.69    167.94 o 
 -42  23   1     1587.61     1530.89    117.36 o 
 -39  23   1        7.41       69.50     67.02 o 
 -36  23   1     1691.66     1709.19    117.68 o 
 -33  23   1     2181.50     2203.63    125.55 o 
 -30  23   1     1213.86     1277.18     97.49 o 
 -27  23   1      332.07      252.33     63.50 o 
 -24  23   1       93.79      158.77     48.10 o 
 -21  23   1     5144.81     4613.46    120.39 o 
 -18  23   1     1758.11     1524.35     68.70 o 
 -15  23   1     8751.24     8574.50    130.65 o 
 -12  23   1    40190.44    46840.21    388.45 o 
  -9  23   1     1534.56     1288.33     71.22 o 
  -6  23   1        2.88       27.91     39.57 o 
  -3  23   1      308.35      338.49     44.97 o 
   0  23   1     5005.10     5300.36    121.40 o 
   3  23   1     2772.81     2618.14     93.99 o 
   6  23   1     4044.09     3860.74    125.72 o 
   9  23   1        2.26      101.65     59.41 o 
  12  23   1     1027.99     1140.90     99.82 o 
  15  23   1     1498.62     1430.45    119.76 o 
  18  23   1      394.43      340.43    115.11 o 
  21  23   1      173.71      150.68     95.32 o 
 -47  24   1       75.95      290.98    132.47 o 
 -44  24   1        0.86      222.14     94.34 o 
 -41  24   1     2427.82     2423.60    142.10 o 
 -38  24   1     7909.73     7670.02    225.09 o 
 -35  24   1    15478.07    15058.72    302.28 o 
 -32  24   1     1468.92     1267.00    105.37 o 
 -29  24   1       69.56      142.98     63.19 o 
 -26  24   1        3.91       58.96     50.60 o 
 -23  24   1    12089.48    10734.51    190.78 o 
 -20  24   1    15734.51    14843.21    188.71 o 
 -17  24   1     1400.23     1351.26     65.84 o 
 -14  24   1      453.90      375.44     52.22 o 
 -11  24   1     6206.14     5966.48    138.46 o 
  -8  24   1    14569.60    14912.88    214.32 o 
  -5  24   1     9054.12     8572.60    169.02 o 
  -2  24   1      496.26      577.02     61.56 o 
   1  24   1      692.77      718.49     60.23 o 
   4  24   1     1066.58     1018.22     75.31 o 
   7  24   1     1848.19     1721.84    103.12 o 
  10  24   1     3193.76     3311.79    178.21 o 
  13  24   1       35.70      299.08     93.44 o 
  16  24   1      197.89      151.77     87.47 o 
  19  24   1       36.59      125.98     85.72 o 
  22  24   1       68.88      141.97    108.97 o 
 -49  25   1      718.63     1179.44    194.73 o 
 -46  25   1      263.97      264.24    101.22 o 
 -43  25   1        4.04      165.61     74.80 o 
 -40  25   1      659.68      657.69     93.07 o 
 -37  25   1      868.31     1140.72    102.67 o 
 -34  25   1      113.30      216.11     81.57 o 
 -31  25   1     4907.21     4919.68    179.07 o 
 -28  25   1      875.92      852.91     81.74 o 
 -25  25   1       93.23      174.89     49.88 o 
 -22  25   1      530.19      407.88     54.86 o 
 -19  25   1      866.76      746.51     56.59 o 
 -16  25   1    28980.13    30462.53    315.89 o 
 -13  25   1     1877.39     1894.28     92.52 o 
 -10  25   1     3392.65     3301.21    108.37 o 
  -7  25   1      395.19      326.57     51.82 o 
  -4  25   1       57.69      129.22     47.23 o 
  -1  25   1      166.62      165.31     52.77 o 
   2  25   1     7591.04     7396.95    167.96 o 
   5  25   1     1523.07     1539.74    143.36 o 
   8  25   1      553.05      397.02     92.27 o 
  11  25   1    13585.02    13180.34    350.75 o 
  14  25   1     1565.90     1113.11    125.94 o 
  17  25   1       37.97       94.01     82.69 o 
  20  25   1        0.23       22.82    102.14 o 
  23  25   1      315.74      531.19    138.34 o 
 -51  26   1      363.61      234.72    127.48 o 
 -48  26   1      597.10      270.47    100.34 o 
 -45  26   1        7.69      106.39     79.53 o 
 -42  26   1       11.90      155.22     72.56 o 
 -39  26   1      777.87      853.05    115.16 o 
 -36  26   1     8029.56     7678.48    224.58 o 
 -33  26   1      399.31      365.32     81.65 o 
 -30  26   1     3749.02     3641.33    146.52 o 
 -27  26   1     2455.02     2414.36    115.43 o 
 -24  26   1     1489.01     1410.38     80.74 o 
 -21  26   1     1363.28     1161.35     84.41 o 
 -18  26   1    12717.05    13436.32    213.83 o 
 -15  26   1     9160.12     8480.14    170.55 o 
 -12  26   1     6169.87     5831.81    141.46 o 
  -9  26   1     9325.23     8709.54    170.84 o 
  -6  26   1      863.76      833.38     68.23 o 
  -3  26   1    12443.60    11504.91    202.43 o 
   0  26   1       17.91       92.31     50.58 o 
   3  26   1     1782.36     1841.23    115.55 o 
   6  26   1        0.05       30.52     64.30 o 
   9  26   1     1134.81      998.42    116.48 o 
  12  26   1     1157.66     1006.68    139.06 o 
  15  26   1     4322.38     3761.08    204.41 o 
  18  26   1      142.79      154.87     93.96 o 
  21  26   1      927.19      827.27    142.65 o 
  24  26   1      245.79      174.91    165.06 o 
 -53  27   1        8.69      192.69    124.98 o 
 -50  27   1     1024.45     1084.72    168.33 o 
 -47  27   1      568.11      713.00    116.15 o 
 -44  27   1        1.05      108.46     73.76 o 
 -41  27   1     1772.43     1803.24    123.38 o 
 -38  27   1       35.34       53.93     62.55 o 
 -35  27   1      213.69      281.97     86.39 o 
 -32  27   1     3803.66     3567.15    154.56 o 
 -29  27   1      751.50      670.18     90.82 o 
 -26  27   1     1150.00     1048.38     94.91 o 
 -23  27   1     1107.75      768.79     76.34 o 
 -20  27   1     2195.49     2299.43     94.41 o 
 -17  27   1       38.48       69.79     47.03 o 
 -14  27   1     1504.22     1386.26     78.26 o 
 -11  27   1      884.78      965.34     69.59 o 
  -8  27   1       75.77       56.88     46.50 o 
  -5  27   1     6211.97     5957.82    151.17 o 
  -2  27   1      380.73      377.88     67.07 o 
   1  27   1       95.38       91.55     55.18 o 
   4  27   1      599.29      653.13     97.31 o 
   7  27   1      480.90      634.70     99.29 o 
  10  27   1      521.66      639.30    104.69 o 
  13  27   1      117.89      193.72     93.92 o 
  16  27   1      204.26      107.55    100.31 o 
  19  27   1      131.43       41.92     79.69 o 
  22  27   1     1038.27     1332.38    209.41 o 
  25  27   1      302.84      352.51    130.46 o 
 -55  28   1        1.26      186.52    161.28 o 
 -52  28   1       15.03      273.51    124.03 o 
 -49  28   1       44.22       99.34     94.48 o 
 -46  28   1       11.96      161.50     84.19 o 
 -43  28   1      109.57      161.24     79.19 o 
 -40  28   1      102.34      153.39     74.13 o 
 -37  28   1      381.58      284.84     85.00 o 
 -34  28   1    18779.16    18506.96    446.49 o 
 -31  28   1      620.32      633.03     96.84 o 
 -28  28   1       86.93      199.40     66.35 o 
 -25  28   1       92.25       84.16     52.90 o 
 -22  28   1     1744.68     1689.82     99.15 o 
 -19  28   1     7954.32     8265.92    173.70 o 
 -16  28   1       28.81       58.81     46.24 o 
 -13  28   1      229.67      356.22     57.04 o 
 -10  28   1     2588.11     2478.39    100.91 o 
  -7  28   1      125.17      208.98     59.58 o 
  -4  28   1      112.65      221.22     60.28 o 
  -1  28   1     8402.41     8197.25    247.88 o 
   2  28   1      397.66      321.70     76.21 o 
   5  28   1        7.81       37.54     69.07 o 
   8  28   1     1647.68     1843.17    201.66 o 
  11  28   1     2320.34     2001.17    161.13 o 
  14  28   1      297.66      154.99    102.94 o 
  17  28   1       38.15      332.52    139.33 o 
  20  28   1       66.45      285.18    122.40 o 
  23  28   1       88.07      372.35    126.32 o 
  26  28   1        7.92      296.94    174.58 o 
 -54  29   1      661.31      439.57    168.87 o 
 -51  29   1       40.31      244.66    116.95 o 
 -48  29   1      217.26      135.57    105.16 o 
 -45  29   1      179.41      154.65     84.89 o 
 -42  29   1      318.91      406.95     89.12 o 
 -39  29   1      802.08      822.03    105.42 o 
 -36  29   1     8855.94     8417.13    259.29 o 
 -33  29   1     5355.79     5280.39    204.86 o 
 -30  29   1     1075.05     1059.46    104.66 o 
 -27  29   1     3606.48     3658.62    158.13 o 
 -24  29   1      639.58      470.86     70.49 o 
 -21  29   1     8717.47     8312.89    206.10 o 
 -18  29   1       11.51       49.01     46.16 o 
 -15  29   1     2164.30     1946.60     94.14 o 
 -12  29   1     1614.80     1350.07     81.80 o 
  -9  29   1     8162.01     7612.72    192.82 o 
  -6  29   1      616.97      601.87     77.17 o 
  -3  29   1      152.58      230.29     65.42 o 
   0  29   1       31.17      116.11     66.29 o 
   3  29   1     7494.26     6472.74    240.48 o 
   6  29   1     3122.00     3473.05    191.98 o 
   9  29   1       27.05      189.84     85.42 o 
  12  29   1        0.07       60.97     90.43 o 
  15  29   1     2062.95     1371.62    170.81 o 
  18  29   1      186.63      271.96    116.47 o 
  21  29   1      765.77      904.66    248.65 o 
  24  29   1       83.64      232.14    125.21 o 
  27  29   1       91.06       97.25    217.99 o 
 -56  30   1      339.98      276.63    393.25 o 
 -53  30   1      941.97     1069.51    195.68 o 
 -50  30   1     1086.34      824.75    148.93 o 
 -47  30   1     1214.60     1354.08    173.93 o 
 -44  30   1       47.79      158.74     81.31 o 
 -41  30   1     1613.50     1633.10    134.60 o 
 -38  30   1      257.47      241.43     80.72 o 
 -35  30   1      552.89      645.38    114.32 o 
 -32  30   1     4225.35     4042.37    179.91 o 
 -29  30   1     1605.60     1663.61    120.14 o 
 -26  30   1      205.50      197.43     70.05 o 
 -23  30   1     2780.49     2688.94    122.36 o 
 -20  30   1      116.95      118.87     55.31 o 
 -17  30   1     3763.26     3373.33    119.91 o 
 -14  30   1     5344.63     5106.54    144.34 o 
 -11  30   1    10194.19    10239.24    225.20 o 
  -8  30   1     6000.22     5664.46    172.28 o 
  -5  30   1     1094.69     1115.46     97.00 o 
  -2  30   1      222.12      174.92     70.79 o 
   1  30   1     4308.64     3919.05    171.90 o 
   4  30   1     2054.27     2008.51    149.85 o 
   7  30   1     1922.35     1724.20    151.05 o 
  10  30   1     1703.27     1723.09    177.70 o 
  13  30   1       12.11      193.85    124.85 o 
  16  30   1      208.11      420.87    122.01 o 
  19  30   1      371.36      442.99    127.28 o 
  22  30   1      413.03      433.08    131.87 o 
  25  30   1        0.40      185.42    147.50 o 
 -55  31   1       25.94      165.32    159.58 o 
 -52  31   1       10.00      191.33    115.67 o 
 -49  31   1      647.85      889.19    142.41 o 
 -46  31   1      131.82      312.16     93.58 o 
 -43  31   1      210.01      301.40     97.02 o 
 -40  31   1        0.79      123.87     77.04 o 
 -37  31   1      207.21      172.09     80.24 o 
 -34  31   1      181.27      311.71     84.19 o 
 -31  31   1     3506.59     3307.50    163.18 o 
 -28  31   1       40.26       27.42     58.52 o 
 -25  31   1        6.24       90.21     58.65 o 
 -22  31   1      176.91       98.42     56.34 o 
 -19  31   1     5536.89     5204.71    148.74 o 
 -16  31   1     2934.29     2664.20    121.79 o 
 -13  31   1     2128.96     1977.77    112.25 o 
 -10  31   1     2067.79     2202.88    117.45 o 
  -7  31   1     8295.03     7805.67    208.80 o 
  -4  31   1     1517.95     1630.25    112.19 o 
  -1  31   1     1610.29     1638.66    124.90 o 
   2  31   1        0.02        8.02     74.83 o 
   5  31   1      672.85      787.49    136.41 o 
   8  31   1     3379.03     3530.30    196.62 o 
  11  31   1     2064.75     1801.53    186.08 o 
  14  31   1     1609.40     1711.65    177.87 o 
  17  31   1       46.29      162.38    118.56 o 
  20  31   1      127.54      157.42    126.13 o 
  23  31   1      169.28      236.79    141.29 o 
 -54  32   1      125.10      360.51    145.79 o 
 -51  32   1        2.69      137.68    116.04 o 
 -48  32   1        0.61      208.63     98.81 o 
 -45  32   1       19.64      189.98     84.12 o 
 -42  32   1       43.49      245.88     86.25 o 
 -39  32   1     3214.15     3164.09    174.15 o 
 -36  32   1        1.19       36.16     68.62 o 
 -33  32   1     1632.01     1523.25    128.95 o 
 -30  32   1     1061.52     1091.73    106.81 o 
 -27  32   1     2585.31     2502.94    144.67 o 
 -24  32   1      794.81      814.61     84.19 o 
 -21  32   1     1229.59     1158.89     91.84 o 
 -18  32   1        0.08       17.98     51.99 o 
 -15  32   1     1125.75     1138.46     92.20 o 
 -12  32   1      161.38      101.23     60.62 o 
  -9  32   1     2053.01     2332.68    124.93 o 
  -6  32   1     2178.13     2317.08    133.51 o 
  -3  32   1     2347.42     2258.87    127.02 o 
   0  32   1     1056.47     1008.48    113.10 o 
   3  32   1     1694.11     1645.86    141.29 o 
   6  32   1     2148.94     1981.24    156.41 o 
   9  32   1        1.06      120.59     96.26 o 
  12  32   1      632.99      320.56    120.70 o 
  15  32   1      901.65      948.45    151.01 o 
  18  32   1       46.28      213.38    111.84 o 
  21  32   1      143.84      146.60    125.66 o 
  24  32   1       56.59      383.43    210.74 o 
 -56  33   1      136.56      691.10    266.77 o 
 -53  33   1     2018.43     2704.73    224.79 o 
 -50  33   1        3.42      115.36    104.58 o 
 -47  33   1      609.59      782.30    111.49 o 
 -44  33   1       47.14      170.32     81.58 o 
 -41  33   1       25.94       82.62     72.27 o 
 -38  33   1      751.06      909.75    173.81 o 
 -35  33   1      900.86     1128.54    108.37 o 
 -32  33   1      583.58      578.66     89.88 o 
 -29  33   1     2577.20     2253.89    139.89 o 
 -26  33   1        7.29        6.04     65.53 o 
 -23  33   1       80.93      115.73     62.75 o 
 -20  33   1     4261.64     3682.50    161.10 o 
 -17  33   1     8930.85     8998.57    218.62 o 
 -14  33   1       38.95       38.12     60.60 o 
 -11  33   1       34.06       97.72     65.90 o 
  -8  33   1    27614.50    25332.51    380.65 o 
  -5  33   1      293.75      441.44     88.32 o 
  -2  33   1     9075.08     9052.76    305.57 o 
   1  33   1    10452.58     9963.95    308.06 o 
   4  33   1      494.83      376.34     93.63 o 
   7  33   1      824.20      767.66    132.80 o 
  10  33   1      304.31      421.06    114.57 o 
  13  33   1       87.03      107.78    101.58 o 
  16  33   1        1.50      102.61     95.07 o 
  19  33   1     1025.22      808.96    161.28 o 
  22  33   1      178.39      230.34    172.31 o 
 -55  34   1      176.47      581.32    214.20 o 
 -52  34   1      550.08      911.73    153.10 o 
 -49  34   1       43.45       96.40    102.39 o 
 -46  34   1      246.95      245.14     92.78 o 
 -43  34   1      720.61      808.09    108.46 o 
 -40  34   1      347.42      311.86    103.16 o 
 -37  34   1     3072.98     3155.17    171.48 o 
 -34  34   1     1987.88     1981.67    138.41 o 
 -31  34   1     6650.33     6572.32    228.39 o 
 -28  34   1      672.89      610.57     92.65 o 
 -25  34   1      402.31      409.11     75.67 o 
 -22  34   1        3.18      179.87     72.73 o 
 -19  34   1      501.01      476.80     83.35 o 
 -16  34   1     5202.03     5109.09    173.09 o 
 -13  34   1     2668.89     2402.15    128.89 o 
 -10  34   1    12703.67    12144.01    269.50 o 
  -7  34   1      412.57      342.59     88.23 o 
  -4  34   1      191.50      154.05     84.12 o 
  -1  34   1       31.56       83.53     76.74 o 
   2  34   1     1180.52     1134.58    121.19 o 
   5  34   1      164.53      220.91     97.61 o 
   8  34   1       25.82      146.73    112.33 o 
  11  34   1      560.67      417.70    130.63 o 
  14  34   1      407.41      612.46    131.15 o 
  17  34   1      132.98      174.93    123.66 o 
  20  34   1      122.05      443.13    144.78 o 
 -54  35   1      576.90      687.18    147.28 o 
 -51  35   1       52.51       82.63    116.26 o 
 -48  35   1      257.13      424.81    106.23 o 
 -45  35   1        2.36      172.13     88.22 o 
 -42  35   1        8.55       51.96     80.41 o 
 -39  35   1     1145.77     1288.21    125.76 o 
 -36  35   1       15.23      171.62     79.63 o 
 -33  35   1      989.85     1170.77    112.04 o 
 -30  35   1     9295.32     8908.81    266.16 o 
 -27  35   1     3021.10     3203.23    181.87 o 
 -24  35   1     4625.53     4085.76    174.72 o 
 -21  35   1        1.29       62.45     64.74 o 
 -18  35   1       20.03      131.83     68.61 o 
 -15  35   1      804.75      854.88     91.04 o 
 -12  35   1    10115.81     9814.67    338.79 o 
  -9  35   1     6273.12     5930.69    199.36 o 
  -6  35   1       88.95      142.69     79.65 o 
  -3  35   1       20.43       57.54     72.83 o 
   0  35   1     1016.96      968.44    115.82 o 
   3  35   1     1377.70     1451.70    159.22 o 
   6  35   1       29.76      161.35    100.98 o 
   9  35   1        8.55       57.25    105.05 o 
  12  35   1        1.48      191.03    117.57 o 
  15  35   1       11.53      203.90    112.47 o 
  18  35   1       47.33      263.18    137.88 o 
  21  35   1       37.70      203.53    347.45 o 
 -56  36   1       30.01      533.74    533.54 o 
 -53  36   1      182.58      402.14    133.29 o 
 -50  36   1       42.76      201.06    105.98 o 
 -47  36   1        2.43      139.08     84.22 o 
 -44  36   1      204.18      273.74     92.83 o 
 -41  36   1       39.28      159.74     82.99 o 
 -38  36   1      449.31      568.16     96.02 o 
 -35  36   1      123.73      168.91     75.21 o 
 -32  36   1      946.72      657.57    102.92 o 
 -29  36   1        6.66       11.02     75.51 o 
 -26  36   1     1462.36     1330.96    133.91 o 
 -23  36   1     3225.26     3024.95    162.54 o 
 -20  36   1     2388.84     2045.16    132.20 o 
 -17  36   1     1484.45     1639.93    110.08 o 
 -14  36   1      195.48      229.81     70.90 o 
 -11  36   1    12621.13    12297.59    277.22 o 
  -8  36   1     1601.18     1553.94    113.71 o 
  -5  36   1     1033.75     1052.84    110.03 o 
  -2  36   1      144.61      128.45     77.95 o 
   1  36   1       62.07      119.27     97.76 o 
   4  36   1      889.39      877.07    139.54 o 
   7  36   1       14.85       71.91     99.80 o 
  10  36   1       56.35      155.10    123.80 o 
  13  36   1      337.50      256.22    128.26 o 
  16  36   1      235.02      370.83    144.02 o 
  19  36   1       64.28      178.93    225.21 o 
 -55  37   1      870.75     1254.17    210.76 o 
 -52  37   1      151.20      236.34    132.83 o 
 -49  37   1        0.11      132.37     99.76 o 
 -46  37   1      257.58      425.05    102.57 o 
 -43  37   1     1684.65     1712.24    165.03 o 
 -40  37   1      800.33      626.87    105.91 o 
 -37  37   1     2285.22     2530.14    158.03 o 
 -34  37   1      708.72      830.94    138.75 o 
 -31  37   1     1736.83     1652.62    147.11 o 
 -28  37   1      968.12      969.68    119.53 o 
 -25  37   1     8332.21     7917.56    258.95 o 
 -22  37   1     5823.81     4821.50    195.07 o 
 -19  37   1     1408.18     1306.47    115.73 o 
 -16  37   1      183.14      240.37     69.43 o 
 -13  37   1      566.27      616.61     87.97 o 
 -10  37   1       63.84      197.79     75.69 o 
  -7  37   1     9761.30     9365.50    270.14 o 
  -4  37   1     2586.23     2759.57    156.92 o 
  -1  37   1       11.11       25.35     81.45 o 
   2  37   1      121.41      225.67     97.25 o 
   5  37   1     1025.73     1068.31    153.20 o 
   8  37   1      828.52      785.57    146.48 o 
  11  37   1      143.18      101.54    116.37 o 
  14  37   1      338.17      396.26    131.29 o 
  17  37   1       65.27      138.22    126.26 o 
 -54  38   1      154.88      439.91    138.86 o 
 -51  38   1       28.14      165.73    108.87 o 
 -48  38   1      535.19      578.95    106.32 o 
 -45  38   1       49.56      173.61     87.34 o 
 -42  38   1      608.23      535.55    130.46 o 
 -39  38   1      119.12      264.40    113.41 o 
 -36  38   1     1388.86     1536.77    140.27 o 
 -33  38   1      978.53      862.94    116.83 o 
 -30  38   1      738.14      807.43    116.31 o 
 -27  38   1     9712.54     8173.07    286.46 o 
 -24  38   1       13.16       52.98     72.11 o 
 -21  38   1      134.30      132.78     69.98 o 
 -18  38   1     2183.04     1836.20    127.57 o 
 -15  38   1     1972.72     2259.22    129.73 o 
 -12  38   1      810.01      771.37     88.82 o 
  -9  38   1      124.93      204.21     73.10 o 
  -6  38   1       12.08      109.21     73.45 o 
  -3  38   1      120.81      100.92     81.78 o 
   0  38   1     1204.63      909.32    135.31 o 
   3  38   1     1432.17     1359.56    171.19 o 
   6  38   1       35.54      191.37    116.48 o 
   9  38   1        5.11        0.00     97.39 o 
  12  38   1      149.71      248.07    192.21 o 
  15  38   1      248.29      267.73    147.11 o 
 -53  39   1      246.98      303.39    135.40 o 
 -50  39   1      210.52      290.86    111.53 o 
 -47  39   1       30.69      437.41    109.77 o 
 -44  39   1       39.15       84.14     91.44 o 
 -41  39   1      206.76      256.86     96.00 o 
 -38  39   1       25.38       16.93     71.84 o 
 -35  39   1      196.82      213.49     92.03 o 
 -32  39   1        0.52      113.19     75.06 o 
 -29  39   1        1.63       39.85     78.97 o 
 -26  39   1      174.56      323.76     96.72 o 
 -23  39   1     4351.85     4130.28    186.36 o 
 -20  39   1       10.25      148.87     75.71 o 
 -17  39   1       27.27       39.44     69.85 o 
 -14  39   1      609.14      598.83     86.81 o 
 -11  39   1      324.29      418.56     90.39 o 
  -8  39   1      119.95      138.56     76.79 o 
  -5  39   1      108.00      182.42     76.55 o 
  -2  39   1        0.07      117.82     96.28 o 
   1  39   1        0.41       34.90     99.00 o 
   4  39   1      171.05      197.58    113.29 o 
   7  39   1      114.92      633.30    228.72 o 
  10  39   1       15.63       38.37    115.95 o 
  13  39   1       14.33       22.59    119.66 o 
 -52  40   1      106.34      302.40    126.00 o 
 -49  40   1      906.01     1293.64    280.07 o 
 -46  40   1       80.16      410.75    111.02 o 
 -43  40   1     1035.35     1392.44    164.25 o 
 -40  40   1        5.14      133.14     83.84 o 
 -37  40   1       75.95      219.07     90.65 o 
 -34  40   1      899.48     1151.59    133.07 o 
 -31  40   1      584.15      633.25    106.19 o 
 -28  40   1        0.98      145.65     88.27 o 
 -25  40   1      796.21      616.93     95.59 o 
 -22  40   1        0.30        3.51     73.94 o 
 -19  40   1     3619.56     3757.40    179.30 o 
 -16  40   1     3739.75     3641.17    176.67 o 
 -13  40   1      114.91      105.11     66.99 o 
 -10  40   1       80.83      213.62     75.65 o 
  -7  40   1     1268.80     1376.16    124.78 o 
  -4  40   1       10.32      100.37     96.43 o 
  -1  40   1      170.47      157.86     98.27 o 
   2  40   1        0.06       68.69     92.19 o 
   5  40   1        1.15       51.29    105.76 o 
   8  40   1      745.15      798.31    153.09 o 
  11  40   1      385.72      622.83    155.49 o 
  14  40   1     1260.90     1069.98    315.47 o 
 -54  41   1      353.20      361.61    393.97 o 
 -51  41   1       48.56       21.10    120.01 o 
 -48  41   1      246.84      280.62    110.77 o 
 -45  41   1       60.04      231.92    101.13 o 
 -42  41   1       44.65      142.12     94.38 o 
 -39  41   1      239.06      263.06     95.41 o 
 -36  41   1     1554.08     1672.89    155.18 o 
 -33  41   1     2281.61     2416.97    175.82 o 
 -30  41   1     1201.52     1245.96    144.09 o 
 -27  41   1       56.79       14.81     69.67 o 
 -24  41   1      136.84      123.96     75.71 o 
 -21  41   1     2237.94     2075.16    143.81 o 
 -18  41   1        0.82       96.24     74.19 o 
 -15  41   1      892.04     1019.49    101.32 o 
 -12  41   1        0.23       83.73     68.50 o 
  -9  41   1        7.09       86.80     80.76 o 
  -6  41   1     2196.99     2404.48    200.94 o 
  -3  41   1      910.79      726.30    132.34 o 
   0  41   1       56.84      103.15    101.97 o 
   3  41   1      383.44      525.10    164.51 o 
   6  41   1       93.69      217.05    124.73 o 
   9  41   1      320.72      389.71    145.22 o 
  12  41   1       18.77       65.90    140.54 o 
 -53  42   1      717.62      967.11    167.00 o 
 -50  42   1        1.82      109.14    110.84 o 
 -47  42   1       86.61      149.78    100.54 o 
 -44  42   1      644.35      710.25    127.45 o 
 -41  42   1      167.04      343.37     98.49 o 
 -38  42   1       14.28      107.51     84.01 o 
 -35  42   1      493.23      598.04    108.23 o 
 -32  42   1      427.16      348.49     99.39 o 
 -29  42   1      413.38      260.98     99.22 o 
 -26  42   1     1102.64      693.18    115.62 o 
 -23  42   1      306.38      286.86     87.54 o 
 -20  42   1      194.08      195.73     81.41 o 
 -17  42   1      120.93      105.30     77.92 o 
 -14  42   1      207.27      313.19     83.81 o 
 -11  42   1      104.71      106.16     80.31 o 
  -8  42   1     3446.55     3355.86    201.40 o 
  -5  42   1      196.23      272.62     98.90 o 
  -2  42   1       12.94      167.44    100.39 o 
   1  42   1      778.64      674.67    133.54 o 
   4  42   1     2982.98     3467.15    279.92 o 
   7  42   1      153.75      326.10    137.87 o 
  10  42   1        5.25       99.82    126.93 o 
 -52  43   1       13.24      143.78    128.80 o 
 -49  43   1      193.16      328.34    112.74 o 
 -46  43   1      257.49      520.80    117.73 o 
 -43  43   1      632.74      628.77    124.81 o 
 -40  43   1        1.66      131.54     87.58 o 
 -37  43   1       30.27      107.79     89.53 o 
 -34  43   1      518.37      497.12    182.89 o 
 -31  43   1     1030.80     1116.10    132.01 o 
 -28  43   1      426.40      253.57     88.61 o 
 -25  43   1       62.18      238.70     97.04 o 
 -22  43   1       12.10       25.31     73.42 o 
 -19  43   1      193.46      325.33    113.45 o 
 -16  43   1       45.15      113.55     78.67 o 
 -13  43   1      174.60      154.05     85.77 o 
 -10  43   1        4.33       98.51     91.84 o 
  -7  43   1      326.36      500.95    127.62 o 
  -4  43   1      206.34      196.59    109.61 o 
  -1  43   1      809.76      762.83    161.99 o 
   2  43   1      540.74      447.49    123.22 o 
   5  43   1      459.74      496.28    138.66 o 
   8  43   1       90.13      317.49    142.09 o 
 -51  44   1       77.25      147.35    128.01 o 
 -48  44   1       17.28      122.99    108.20 o 
 -45  44   1      332.79      471.68    149.96 o 
 -42  44   1      634.97      790.44    126.68 o 
 -39  44   1      412.38      609.86    167.11 o 
 -36  44   1      373.72      447.29    110.21 o 
 -33  44   1      297.33      134.10     89.22 o 
 -30  44   1      544.88      644.85    117.17 o 
 -27  44   1        6.68       84.43     80.77 o 
 -24  44   1       10.94       39.80     75.36 o 
 -21  44   1      763.95      844.14    108.70 o 
 -18  44   1       26.28       43.39     78.29 o 
 -15  44   1       25.89       34.51     77.01 o 
 -12  44   1     1413.27     1765.51    150.47 o 
  -9  44   1       49.64      174.08     94.91 o 
  -6  44   1      146.56      315.60    102.97 o 
  -3  44   1      646.82      871.74    139.66 o 
   0  44   1      510.83      666.55    135.90 o 
   3  44   1      157.11      119.91    124.94 o 
   6  44   1      464.47      519.36    160.96 o 
 -50  45   1       88.67      417.41    144.84 o 
 -47  45   1      113.82      307.38    120.58 o 
 -44  45   1     1902.63     2060.27    177.47 o 
 -41  45   1        9.21      100.53     93.56 o 
 -38  45   1      232.60      313.98    103.72 o 
 -35  45   1       40.49      120.04     97.21 o 
 -32  45   1     2573.54     2406.10    180.78 o 
 -29  45   1       16.21      168.84     92.93 o 
 -26  45   1       84.96      300.58    107.79 o 
 -23  45   1     1335.97     1496.62    159.39 o 
 -20  45   1      291.26      432.61     91.40 o 
 -17  45   1      142.65      113.28     79.79 o 
 -14  45   1      106.52       14.99    108.00 o 
 -11  45   1       43.28       63.34     92.88 o 
  -8  45   1        7.37       43.61    101.91 o 
  -5  45   1      512.65      415.65    129.51 o 
  -2  45   1       24.27      316.95    124.08 o 
   1  45   1       10.25       89.53    116.73 o 
   4  45   1       56.40      115.80    133.41 o 
 -49  46   1      449.99      662.04    130.85 o 
 -46  46   1      610.75      756.99    131.59 o 
 -43  46   1      558.18      625.65    132.87 o 
 -40  46   1      205.33      265.78    107.29 o 
 -37  46   1      251.51      540.53    118.80 o 
 -34  46   1      117.99      189.02    100.25 o 
 -31  46   1      108.41      174.46     95.43 o 
 -28  46   1        1.55        0.99     79.11 o 
 -25  46   1      100.59      266.14     98.86 o 
 -22  46   1     1829.17     1946.78    153.93 o 
 -19  46   1     2206.67     2402.96    161.37 o 
 -16  46   1      452.59      752.39    139.25 o 
 -13  46   1       11.11      123.27    106.80 o 
 -10  46   1       36.55      167.10    112.12 o 
  -7  46   1       38.02      110.30    107.15 o 
  -4  46   1        8.05      119.71    114.29 o 
  -1  46   1      177.29      374.70    166.82 o 
   2  46   1       19.13       51.31    120.19 o 
   5  46   1      203.08      441.95    343.09 o 
 -51  47   1       11.58       82.24    196.32 o 
 -48  47   1        4.62      279.10    113.32 o 
 -45  47   1     1037.43     1445.01    175.76 o 
 -42  47   1     1661.27     1988.05    200.11 o 
 -39  47   1      690.19      851.53    130.55 o 
 -36  47   1       29.06       83.08     97.25 o 
 -33  47   1        7.87      124.95     87.36 o 
 -30  47   1      439.71      471.76    110.48 o 
 -27  47   1        2.20       80.50     94.17 o 
 -24  47   1      215.51      312.06     94.47 o 
 -21  47   1      102.80      272.41    106.30 o 
 -18  47   1       96.91      203.48    105.56 o 
 -15  47   1       71.22      191.76    121.70 o 
 -12  47   1      667.29      677.29    124.80 o 
  -9  47   1        0.03       88.03    103.23 o 
  -6  47   1       81.27      153.34    112.10 o 
  -3  47   1      118.84      315.92    134.08 o 
   0  47   1     1962.49     2230.93    257.47 o 
   3  47   1      694.31      814.12    396.88 o 
 -50  48   1        3.28      410.24    208.16 o 
 -47  48   1      950.84     1281.09    158.50 o 
 -44  48   1      288.28      448.19    190.78 o 
 -41  48   1      167.43      189.41    108.50 o 
 -38  48   1       37.20       83.29    101.29 o 
 -35  48   1        5.02      136.69     97.82 o 
 -32  48   1     1525.14     1504.29    155.98 o 
 -29  48   1      448.91      330.48    101.18 o 
 -26  48   1     2613.11     2184.86    191.01 o 
 -23  48   1      216.13      300.31     98.70 o 
 -20  48   1       59.53      227.08    106.72 o 
 -17  48   1        0.08       94.86    105.57 o 
 -14  48   1      135.83      360.20    128.84 o 
 -11  48   1       11.35       28.03    110.05 o 
  -8  48   1      347.47      256.96    179.20 o 
  -5  48   1       21.84      191.20    131.36 o 
  -2  48   1      428.23      611.20    276.32 o 
   1  48   1      372.02      415.76    236.67 o 
 -49  49   1      193.01      411.94    164.16 o 
 -46  49   1      108.56      141.29    127.07 o 
 -43  49   1     1459.86     1750.70    265.57 o 
 -40  49   1        0.32      211.33    120.17 o 
 -37  49   1        1.06       48.31     93.27 o 
 -34  49   1      198.11      112.21     99.81 o 
 -31  49   1        0.39      318.16    111.39 o 
 -28  49   1       27.83       43.86     85.20 o 
 -25  49   1     1129.91     1520.46    166.58 o 
 -22  49   1      241.65      263.79     97.20 o 
 -19  49   1       99.45      213.62    114.61 o 
 -16  49   1      124.88        1.45    104.73 o 
 -13  49   1      145.89      476.45    308.34 o 
 -10  49   1      266.40      521.65    212.56 o 
  -7  49   1      183.46      211.82    124.51 o 
  -4  49   1        5.98      136.84    123.66 o 
  -1  49   1        1.54        5.88    194.86 o 
 -48  50   1      110.49      277.88    156.62 o 
 -45  50   1        0.38      157.18    111.03 o 
 -42  50   1        9.27      286.68    128.11 o 
 -39  50   1      332.85      318.88    123.38 o 
 -36  50   1       14.92       16.41    102.39 o 
 -33  50   1      439.24      662.95    132.27 o 
 -30  50   1      115.80      189.90    107.14 o 
 -27  50   1      140.89      163.61    114.79 o 
 -24  50   1       11.77      153.97    137.40 o 
 -21  50   1       76.52      337.55    156.74 o 
 -18  50   1       88.17      186.94    131.57 o 
 -15  50   1        1.36      142.85    130.42 o 
 -12  50   1        8.33       76.22    133.13 o 
  -9  50   1        7.94      164.60    124.15 o 
  -6  50   1      109.58       81.66    117.36 o 
  -3  50   1       77.78      366.88    252.96 o 
 -47  51   1        0.14       48.27    147.63 o 
 -44  51   1      114.96      139.90    115.78 o 
 -41  51   1       58.32       99.00    106.01 o 
 -38  51   1      656.35      599.23    189.16 o 
 -35  51   1      744.15      798.32    134.34 o 
 -32  51   1      430.21      216.38    109.24 o 
 -29  51   1       11.53      134.04    109.36 o 
 -26  51   1      110.32      223.21    149.00 o 
 -23  51   1       85.30      132.50    108.92 o 
 -20  51   1       12.67       99.10    122.52 o 
 -17  51   1      109.37      197.06    125.29 o 
 -14  51   1        9.13      202.60    192.70 o 
 -11  51   1        0.29       71.53    149.23 o 
  -8  51   1      945.03      883.29    170.36 o 
  -5  51   1      259.01      127.78    186.60 o 
 -43  52   1      169.92      349.12    185.43 o 
 -40  52   1       21.77      210.29    112.88 o 
 -37  52   1        0.26      119.35    106.78 o 
 -34  52   1       29.71      135.06    104.90 o 
 -31  52   1      209.59      182.98    109.30 o 
 -28  52   1      474.84      340.99    124.06 o 
 -25  52   1      380.99      634.10    155.70 o 
 -22  52   1     1514.60     1951.02    202.15 o 
 -19  52   1      162.55      208.66    125.72 o 
 -16  52   1     1093.76     1344.50    177.40 o 
 -13  52   1       18.70        1.45    132.50 o 
 -10  52   1      871.08      824.98    184.03 o 
  -7  52   1       32.11      453.52    571.33 o 
 -42  53   1      429.38      451.13    240.09 o 
 -39  53   1        0.59       49.16    104.02 o 
 -36  53   1      138.37      173.06    115.69 o 
 -33  53   1      199.37      230.79    110.35 o 
 -30  53   1       86.75      214.31    140.60 o 
 -27  53   1      394.37      195.39    153.42 o 
 -24  53   1        0.06      100.19    149.46 o 
 -21  53   1     2029.16     2228.72    212.59 o 
 -18  53   1      831.84     1110.77    221.14 o 
 -15  53   1      515.86      679.70    178.66 o 
 -12  53   1      275.30      339.33    410.69 o 
 -41  54   1      449.12      620.93    167.94 o 
 -38  54   1      378.36      535.59    157.07 o 
 -35  54   1      133.34      517.31    136.16 o 
 -32  54   1        4.69      295.49    160.52 o 
 -29  54   1        0.04      183.46    137.87 o 
 -26  54   1       12.44      167.20    157.49 o 
 -23  54   1      143.39        0.00    157.53 o 
 -20  54   1      315.95      511.99    154.97 o 
 -17  54   1      191.29      275.93    163.50 o 
 -14  54   1       14.50       97.15    190.62 o 
 -37  55   1       92.81       14.46    129.73 o 
 -34  55   1       42.63      103.35    140.68 o 
 -31  55   1       45.70      278.81    179.83 o 
 -28  55   1      405.62      480.10    146.70 o 
 -25  55   1        0.75       62.53    176.17 o 
 -22  55   1      297.60      627.84    220.97 o 
 -19  55   1       24.61       89.44    158.09 o 
 -16  55   1        2.45      171.41    189.86 o 
 -36  56   1      169.52      670.19    309.65 o 
 -33  56   1       48.87      246.99    258.14 o 
 -30  56   1        0.59        1.45    130.00 o 
 -27  56   1        6.14      157.05    194.93 o 
 -24  56   1      137.44      468.86    372.89 o 
 -21  56   1     1091.35     1305.92    220.81 o 
   0   1   2   595318.81   650707.38   2637.46 o 
  -2   2   2    11659.16    11842.35    127.69 o 
   1   2   2    63739.28    68969.23    340.67 o 
  -4   3   2   111549.96   122911.98    551.73 o 
  -1   3   2  1363238.25  1431803.25   7714.06 o 
   2   3   2   316488.72   342939.34   1612.70 o 
  -6   4   2    31242.04    33402.42    221.35 o 
  -3   4   2   112163.98   121867.97    510.33 o 
   0   4   2     3518.80     3833.49     85.13 o 
   3   4   2    12201.77    12393.44    155.07 o 
  -8   5   2     1579.34     1519.29     49.50 o 
  -5   5   2      741.96      859.68     43.97 o 
  -2   5   2     4493.51     4323.64     81.45 o 
   1   5   2     1622.97     1662.24     61.74 o 
   4   5   2     4749.49     5127.72    101.85 o 
 -10   6   2     1066.59      940.16     43.77 o 
  -7   6   2    12346.45    12162.07    134.61 o 
  -4   6   2    97565.84   103556.28    479.50 o 
  -1   6   2    73662.01    74414.92    424.78 o 
   2   6   2    15361.19    15056.74    173.79 o 
   5   6   2     5768.12     5524.52     91.01 o 
 -12   7   2      870.98      894.94     46.58 o 
  -9   7   2      867.71      890.90     43.96 o 
  -6   7   2     5435.84     5369.04     88.67 o 
  -3   7   2     7815.76     7481.42     99.46 o 
   0   7   2        0.13       20.85     33.31 o 
   3   7   2    44911.21    46425.49    331.80 o 
   6   7   2     2211.18     2237.82     68.95 o 
 -14   8   2       88.37       28.91     29.09 o 
 -11   8   2     4849.84     4751.32     90.28 o 
  -8   8   2       28.46       71.73     27.73 o 
  -5   8   2    19505.24    19067.39    172.59 o 
  -2   8   2      372.32      373.54     40.27 o 
   1   8   2        4.82       18.21     33.51 o 
   4   8   2     1757.40     1720.59     57.93 o 
   7   8   2      259.37      212.13     35.96 o 
 -16   9   2     2328.66     2345.09     70.30 o 
 -13   9   2    33109.76    32970.34    252.99 o 
 -10   9   2     2601.69     2461.85     67.92 o 
  -7   9   2     6583.60     6380.25    101.78 o 
  -4   9   2      633.33      628.51     38.74 o 
  -1   9   2     4752.49     5017.40    102.86 o 
   2   9   2     3195.21     2959.60     84.60 o 
   5   9   2     2542.07     2777.43     74.95 o 
   8   9   2    19023.85    19332.95    199.93 o 
 -18  10   2     1484.13     1540.77     60.13 o 
 -15  10   2    10713.12    11031.38    143.54 o 
 -12  10   2    31934.20    31507.90    245.78 o 
  -9  10   2     1555.93     1456.40     55.82 o 
  -6  10   2     8056.87     7753.51    112.59 o 
  -3  10   2    15255.91    14893.33    152.69 o 
   0  10   2       44.31       50.42     31.36 o 
   3  10   2     3280.38     3257.50     78.59 o 
   6  10   2    22031.29    21725.13    208.74 o 
   9  10   2     1975.51     1694.61     69.13 o 
 -20  11   2     4138.88     4530.94     98.42 o 
 -17  11   2     9772.98     8881.42    129.68 o 
 -14  11   2     2759.06     2467.87     71.64 o 
 -11  11   2     1934.96     1791.48     63.33 o 
  -8  11   2    35072.31    36901.82    266.09 o 
  -5  11   2      124.97       54.66     28.56 o 
  -2  11   2     4052.20     3759.39     77.06 o 
   1  11   2     8494.10     8701.09    118.79 o 
   4  11   2    23906.51    24820.48    222.33 o 
   7  11   2     8484.61     8848.68    139.13 o 
  10  11   2    19623.39    19523.00    210.95 o 
 -22  12   2     1046.52      978.88     59.39 o 
 -19  12   2       40.12       38.53     32.83 o 
 -16  12   2     5346.71     5236.02    100.67 o 
 -13  12   2     1132.82      949.22     50.95 o 
 -10  12   2     3314.35     3270.09     79.04 o 
  -7  12   2      790.77      836.28     46.18 o 
  -4  12   2    28538.19    29570.19    246.38 o 
  -1  12   2     5664.09     5592.06    112.20 o 
   2  12   2     4837.31     4709.25     96.39 o 
   5  12   2    12678.39    13408.18    167.30 o 
   8  12   2      606.35      636.39     62.69 o 
  11  12   2     3710.41     3898.13     98.47 o 
 -24  13   2     7167.47     7560.63    162.01 o 
 -21  13   2      361.29      379.61     53.13 o 
 -18  13   2     1336.57     1284.15     71.78 o 
 -15  13   2     7250.73     6764.24    114.78 o 
 -12  13   2     3814.40     4299.81     92.14 o 
  -9  13   2     1092.01     1206.52     53.20 o 
  -6  13   2     1837.81     1680.41     58.25 o 
  -3  13   2     8922.77     8487.92    121.89 o 
   0  13   2     3222.28     2969.76     78.40 o 
   3  13   2    50759.32    54273.72    358.85 o 
   6  13   2     6934.05     6522.27    133.66 o 
   9  13   2    15063.73    16527.16    202.84 o 
  12  13   2     5283.13     5152.41    136.39 o 
 -26  14   2     3251.75     3155.01    113.10 o 
 -23  14   2     1005.91      961.25     84.62 o 
 -20  14   2    14411.55    14159.23    212.58 o 
 -17  14   2     6576.87     6669.17    115.44 o 
 -14  14   2     7944.57     8034.72    127.38 o 
 -11  14   2     5923.57     5689.81    107.42 o 
  -8  14   2    27494.46    27969.79    250.69 o 
  -5  14   2    13240.91    13816.00    162.77 o 
  -2  14   2     1527.39     1329.98     57.62 o 
   1  14   2     4981.95     4274.78     97.48 o 
   4  14   2    17595.75    18226.44    205.80 o 
   7  14   2     9838.46    10249.13    160.31 o 
  10  14   2     4847.50     4447.97    127.89 o 
  13  14   2      413.22      440.73     63.41 o 
 -28  15   2    19180.11    17716.87    310.88 o 
 -25  15   2     3707.01     3728.54    119.79 o 
 -22  15   2    10643.40     9992.56    177.64 o 
 -19  15   2     3576.00     3406.24    102.60 o 
 -16  15   2     3640.01     3480.42     86.54 o 
 -13  15   2     3206.75     3028.50     82.86 o 
 -10  15   2     9680.97     8896.65    133.42 o 
  -7  15   2      228.87      208.18     36.78 o 
  -4  15   2     2956.65     3290.33     84.77 o 
  -1  15   2     9114.53     7949.06    132.84 o 
   2  15   2    16445.62    17450.34    199.61 o 
   5  15   2     1926.13     2428.75     85.45 o 
   8  15   2     5788.61     5920.58    120.21 o 
  11  15   2      194.69       57.69     49.81 o 
  14  15   2     2862.73     2718.17    124.45 o 
 -30  16   2       16.19      123.95     63.80 o 
 -27  16   2     6658.03     6185.35    154.50 o 
 -24  16   2     3257.18     3181.10    110.38 o 
 -21  16   2      306.62      248.85     50.54 o 
 -18  16   2     2152.32     2025.79     67.86 o 
 -15  16   2    24069.62    24038.92    230.94 o 
 -12  16   2    52567.21    57857.84    375.23 o 
  -9  16   2        0.57       42.03     33.20 o 
  -6  16   2     3658.12     3679.30     87.51 o 
  -3  16   2     9093.24     9082.30    139.44 o 
   0  16   2     1015.40     1107.80     60.82 o 
   3  16   2    14622.51    14125.53    186.70 o 
   6  16   2    22284.52    24071.55    251.15 o 
   9  16   2     2070.88     2166.29     95.76 o 
  12  16   2      329.35      351.32     60.98 o 
  15  16   2      216.12      227.24     68.06 o 
 -32  17   2      797.65      985.49     94.05 o 
 -29  17   2       91.80       60.33     62.33 o 
 -26  17   2      189.08      180.68     53.86 o 
 -23  17   2    10711.00     9929.65    182.08 o 
 -20  17   2      914.54      898.28     65.89 o 
 -17  17   2     9951.15     8996.30    159.50 o 
 -14  17   2     2023.98     1999.65     71.92 o 
 -11  17   2    13583.38    13836.82    172.04 o 
  -8  17   2     8254.35     8784.48    134.39 o 
  -5  17   2    15056.65    14602.13    174.63 o 
  -2  17   2      493.95      445.02     45.19 o 
   1  17   2     5943.74     5966.71    119.31 o 
   4  17   2    20867.65    20466.23    229.58 o 
   7  17   2     1336.26     1344.24     72.36 o 
  10  17   2     4793.73     4082.38    127.18 o 
  13  17   2      115.85      235.71     64.48 o 
  16  17   2        7.49      109.90     64.03 o 
 -34  18   2     7374.01     6681.67    223.15 o 
 -31  18   2      179.07      245.79     68.90 o 
 -28  18   2     7377.80     7278.04    188.79 o 
 -25  18   2       35.78       68.71     49.36 o 
 -22  18   2      963.30      897.57     69.34 o 
 -19  18   2    17291.65    16317.74    189.97 o 
 -16  18   2      685.31      480.69     48.59 o 
 -13  18   2     2199.94     2594.05     83.27 o 
 -10  18   2     5783.19     5629.06    114.09 o 
  -7  18   2        3.98       60.62     32.57 o 
  -4  18   2     1080.51     1034.74     55.71 o 
  -1  18   2        1.50       55.29     36.20 o 
   2  18   2      697.76      809.90     59.29 o 
   5  18   2     3252.71     2865.25     94.11 o 
   8  18   2      660.79      734.00     68.14 o 
  11  18   2      230.66      236.05     61.73 o 
  14  18   2       55.19      102.10     65.17 o 
  17  18   2     1817.44     1992.45    134.71 o 
 -36  19   2      659.44      726.24     97.42 o 
 -33  19   2      108.53       87.90     67.87 o 
 -30  19   2     1187.08      986.68     89.43 o 
 -27  19   2     4542.64     3976.19    155.58 o 
 -24  19   2      998.82      925.16     72.03 o 
 -21  19   2     8453.20     8363.44    165.40 o 
 -18  19   2     3479.85     3278.85     91.91 o 
 -15  19   2     7389.24     7251.07    133.29 o 
 -12  19   2    12830.04    13971.56    181.87 o 
  -9  19   2     2886.27     3194.36     86.10 o 
  -6  19   2     4413.00     4322.86    102.43 o 
  -3  19   2     3521.10     3450.06    121.03 o 
   0  19   2     3809.50     3515.35    100.50 o 
   3  19   2     7449.25     7104.70    142.64 o 
   6  19   2      772.38      684.61     60.81 o 
   9  19   2        4.17      101.40     51.09 o 
  12  19   2      207.59      244.69     65.60 o 
  15  19   2     1908.51     1896.21    131.70 o 
  18  19   2     1672.41     1687.77    132.10 o 
 -38  20   2     1257.22     1244.61    117.24 o 
 -35  20   2     1474.66     1495.89    121.20 o 
 -32  20   2     1893.93     1620.64    111.88 o 
 -29  20   2      118.38      197.63     70.63 o 
 -26  20   2      273.34      276.82     56.96 o 
 -23  20   2       49.79       72.48     46.97 o 
 -20  20   2        5.72       86.88     43.91 o 
 -17  20   2     1485.11     1470.70     65.97 o 
 -14  20   2    19355.56    19652.41    221.17 o 
 -11  20   2    13450.13    14655.39    183.17 o 
  -8  20   2      297.44      200.36     40.53 o 
  -5  20   2      153.87      110.89     38.80 o 
  -2  20   2     2155.46     2018.55     79.60 o 
   1  20   2       55.01      108.58     44.08 o 
   4  20   2     1830.59     1790.74     80.68 o 
   7  20   2      335.65      224.69     57.74 o 
  10  20   2     2302.25     2235.85    115.38 o 
  13  20   2      499.24      555.95    111.83 o 
  16  20   2       51.77      111.11     72.89 o 
  19  20   2     1107.75     1057.49    112.98 o 
 -40  21   2       37.41      167.46     86.04 o 
 -37  21   2      105.31      187.82     71.95 o 
 -34  21   2    10558.83     9873.15    243.39 o 
 -31  21   2    19384.26    19422.44    322.69 o 
 -28  21   2     8753.22     8234.20    204.15 o 
 -25  21   2        6.42       75.64     48.66 o 
 -22  21   2       15.68       72.79     44.99 o 
 -19  21   2     3114.01     3306.21     95.86 o 
 -16  21   2    33367.64    32399.89    288.10 o 
 -13  21   2    48932.13    53699.65    385.95 o 
 -10  21   2     5130.84     5084.46    110.16 o 
  -7  21   2      237.01      300.35     43.28 o 
  -4  21   2    20146.63    17789.59    214.33 o 
  -1  21   2     4510.08     4458.68    110.20 o 
   2  21   2     7171.17     6549.04    141.53 o 
   5  21   2     1535.40     1498.04     80.82 o 
   8  21   2      842.56      805.05     82.14 o 
  11  21   2       42.83      245.19     75.98 o 
  14  21   2     2044.91     2385.08    144.62 o 
  17  21   2        0.70      110.26     73.57 o 
  20  21   2      922.71     1156.26    116.23 o 
 -42  22   2       52.92      105.41     85.17 o 
 -39  22   2      793.46      847.23    103.02 o 
 -36  22   2      285.95      471.25     91.93 o 
 -33  22   2    11968.42    11798.70    262.63 o 
 -30  22   2     1499.15     1481.55    107.25 o 
 -27  22   2     1418.53     1408.37     87.60 o 
 -24  22   2     6602.58     6161.25    151.42 o 
 -21  22   2     1044.94     1116.57     74.13 o 
 -18  22   2       10.47       36.95     38.80 o 
 -15  22   2    17840.36    17743.82    210.56 o 
 -12  22   2     7127.67     6454.79    125.25 o 
  -9  22   2    11157.08    11670.38    177.18 o 
  -6  22   2    15064.39    13252.09    180.26 o 
  -3  22   2      985.99     1050.38     61.96 o 
   0  22   2     1578.48     1577.07     76.05 o 
   3  22   2      126.59      123.26     49.75 o 
   6  22   2       86.08      164.65     57.08 o 
   9  22   2       23.95      113.08     69.82 o 
  12  22   2      690.75      649.26     91.54 o 
  15  22   2     7438.41     6741.32    230.30 o 
  18  22   2      260.32      200.25     83.49 o 
  21  22   2      158.29      218.26     88.63 o 
 -44  23   2     2050.64     2010.69    151.07 o 
 -41  23   2      874.97      778.47    108.11 o 
 -38  23   2       40.71       65.92     71.91 o 
 -35  23   2      424.52      499.19     98.45 o 
 -32  23   2       72.08      283.01     87.82 o 
 -29  23   2     4852.13     4911.76    165.42 o 
 -26  23   2     2038.64     2025.24     99.59 o 
 -23  23   2     8817.87     8731.85    178.96 o 
 -20  23   2       48.37      215.98     66.28 o 
 -17  23   2        9.55       46.75     41.09 o 
 -14  23   2      114.53      107.93     43.37 o 
 -11  23   2     5167.16     4916.33    113.36 o 
  -8  23   2      183.08      233.60     43.80 o 
  -5  23   2     1485.00     1489.26     68.78 o 
  -2  23   2        0.20       81.70     40.11 o 
   1  23   2     2098.93     1944.86     88.96 o 
   4  23   2     1133.26     1003.80     72.60 o 
   7  23   2     8532.18     7978.59    225.78 o 
  10  23   2     1114.87     1054.50    105.52 o 
  13  23   2      591.46      486.96    101.09 o 
  16  23   2      337.89      305.54     99.40 o 
  19  23   2        3.31      128.95     98.05 o 
  22  23   2        2.07      113.04     99.74 o 
 -46  24   2      120.87      175.05    115.17 o 
 -43  24   2       67.97       77.92     82.35 o 
 -40  24   2     1253.57     1333.36    121.77 o 
 -37  24   2     1055.83     1060.36    112.97 o 
 -34  24   2      308.44      368.83     87.81 o 
 -31  24   2      108.15      305.53     91.63 o 
 -28  24   2     1792.78     1886.75    109.89 o 
 -25  24   2      679.55      587.60     66.45 o 
 -22  24   2     2155.67     2079.55     96.78 o 
 -19  24   2    12311.56    11985.82    199.98 o 
 -16  24   2      659.08      743.34     56.63 o 
 -13  24   2     4858.15     5148.54    139.50 o 
 -10  24   2     1490.76     1391.40     77.16 o 
  -7  24   2      309.42      379.10     53.76 o 
  -4  24   2      203.67      260.53     48.59 o 
  -1  24   2    20074.92    19033.94    262.98 o 
   2  24   2     1341.76     1313.79     82.75 o 
   5  24   2      764.49      684.41     86.25 o 
   8  24   2     2145.20     2221.62    148.25 o 
  11  24   2       24.77       62.21     70.26 o 
  14  24   2       22.05       53.88     81.38 o 
  17  24   2      799.80      866.60    142.44 o 
  20  24   2       40.83      111.67    102.89 o 
  23  24   2       96.59      292.70    185.28 o 
 -48  25   2       92.95      107.29    110.54 o 
 -45  25   2       20.01      171.56     84.32 o 
 -42  25   2      184.94      291.29     83.10 o 
 -39  25   2     1171.64     1028.85    113.50 o 
 -36  25   2     3340.42     3155.67    154.40 o 
 -33  25   2    14313.59    13403.92    287.37 o 
 -30  25   2    38418.34    36786.22    452.21 o 
 -27  25   2     6411.07     6412.45    164.73 o 
 -24  25   2     8853.78     8862.19    186.58 o 
 -21  25   2      223.19      235.93     54.64 o 
 -18  25   2     1302.11     1259.92     78.81 o 
 -15  25   2     5592.97     5075.43    137.75 o 
 -12  25   2     3552.13     3385.49    114.36 o 
  -9  25   2    18744.85    17977.01    258.28 o 
  -6  25   2      728.95      855.32     70.71 o 
  -3  25   2        4.61       68.41     49.38 o 
   0  25   2      222.74      282.85     59.59 o 
   3  25   2     1331.90     1443.83     99.51 o 
   6  25   2      841.86      926.55    110.55 o 
   9  25   2        5.99       56.05     81.61 o 
  12  25   2      269.60      304.81    106.19 o 
  15  25   2       59.14      372.90    121.07 o 
  18  25   2      183.28      278.00    108.28 o 
  21  25   2      608.25      641.94    140.21 o 
  24  25   2        1.65      160.36    111.59 o 
 -50  26   2     1948.03     1996.43    203.50 o 
 -47  26   2        6.06      212.51    104.36 o 
 -44  26   2     1507.53     1486.74    141.62 o 
 -41  26   2     1477.45     1468.30    130.46 o 
 -38  26   2      397.29      400.13     95.36 o 
 -35  26   2    14676.19    13470.51    293.28 o 
 -32  26   2   120850.02   117678.30    887.30 o 
 -29  26   2      847.90      889.04     93.24 o 
 -26  26   2      111.36       82.70     56.72 o 
 -23  26   2     9010.91     8186.73    197.61 o 
 -20  26   2     7459.08     7163.73    184.84 o 
 -17  26   2      220.48      213.86     51.39 o 
 -14  26   2      565.97      406.13     61.24 o 
 -11  26   2        6.49       34.83     45.71 o 
  -8  26   2      838.26      756.18     65.91 o 
  -5  26   2       83.77      145.78     53.25 o 
  -2  26   2     2613.34     2610.23    111.42 o 
   1  26   2       49.77       95.42     58.92 o 
   4  26   2      308.72      262.46     88.82 o 
   7  26   2     2619.71     2260.47    153.12 o 
  10  26   2      887.31      902.93    134.14 o 
  13  26   2     6662.97     6122.54    297.27 o 
  16  26   2     1345.35     1037.21    148.17 o 
  19  26   2      202.40      418.01    121.40 o 
  22  26   2      399.10      585.11    142.41 o 
  25  26   2      230.24      337.49    136.99 o 
 -52  27   2      102.10      228.03    161.78 o 
 -49  27   2        2.72      161.16    113.77 o 
 -46  27   2      189.16      306.49     94.59 o 
 -43  27   2      316.85      224.00     90.58 o 
 -40  27   2      188.29      186.14     87.85 o 
 -37  27   2      623.97      525.17     99.00 o 
 -34  27   2     2512.14     2614.00    159.45 o 
 -31  27   2     3948.22     3853.36    237.09 o 
 -28  27   2      197.39      216.15     75.32 o 
 -25  27   2      889.73      881.06     82.68 o 
 -22  27   2        5.80       74.59     61.33 o 
 -19  27   2        1.07       56.91     52.81 o 
 -16  27   2      106.88      106.46     51.35 o 
 -13  27   2     1246.66     1321.87     82.14 o 
 -10  27   2      690.60      719.00     70.84 o 
  -7  27   2      943.01      925.79     71.94 o 
  -4  27   2    11024.56    10554.49    208.65 o 
  -1  27   2     1554.62     1538.97     93.19 o 
   2  27   2      463.76      351.23     81.61 o 
   5  27   2      359.89      474.24    134.80 o 
   8  27   2      682.68      568.56    130.14 o 
  11  27   2     1845.59     1691.44    170.61 o 
  14  27   2     1565.61     1554.58    250.54 o 
  17  27   2      237.49      275.74    118.08 o 
  20  27   2      202.96      402.07    117.86 o 
  23  27   2      126.42      183.47    119.98 o 
  26  27   2      233.88      508.27    145.54 o 
 -54  28   2       72.89      366.72    172.76 o 
 -51  28   2       40.07      295.86    149.53 o 
 -48  28   2      190.45      296.10    160.52 o 
 -45  28   2       49.42      160.82     93.31 o 
 -42  28   2      725.27      977.07    124.19 o 
 -39  28   2       68.24      282.78     93.28 o 
 -36  28   2     2093.17     2415.69    149.97 o 
 -33  28   2      365.47      488.04    105.40 o 
 -30  28   2     4702.85     4612.05    188.51 o 
 -27  28   2       22.03       38.18     56.06 o 
 -24  28   2       77.78       75.29     60.79 o 
 -21  28   2     1216.95     1268.81     92.35 o 
 -18  28   2      439.54      465.72     70.74 o 
 -15  28   2     2349.45     2455.59     98.08 o 
 -12  28   2    18278.95    17018.23    258.50 o 
  -9  28   2      385.94      454.83     65.03 o 
  -6  28   2     2779.38     2503.43    109.42 o 
  -3  28   2     4235.34     4312.93    140.89 o 
   0  28   2      120.38      102.73     62.40 o 
   3  28   2     1747.19     1772.40    171.23 o 
   6  28   2      139.70      129.07     97.41 o 
   9  28   2     1014.96     1080.04    141.22 o 
  12  28   2     1033.00     1026.35    153.38 o 
  15  28   2     1602.01     1381.80    163.38 o 
  18  28   2      461.50      767.84    140.94 o 
  21  28   2       80.09      278.75    127.87 o 
  24  28   2      149.76      327.75    209.90 o 
 -53  29   2      215.46      270.46    163.23 o 
 -50  29   2      998.70     1263.26    196.83 o 
 -47  29   2        2.57       40.44     84.37 o 
 -44  29   2      324.22      515.63    109.89 o 
 -41  29   2     1192.66     1106.81    134.67 o 
 -38  29   2     4348.50     3970.88    229.64 o 
 -35  29   2     1670.81     1965.82    139.96 o 
 -32  29   2    32338.63    30827.60    482.11 o 
 -29  29   2      424.41      510.87     86.40 o 
 -26  29   2       11.29       80.48     60.42 o 
 -23  29   2     2907.55     2808.93    129.27 o 
 -20  29   2      172.02      257.02     67.26 o 
 -17  29   2       66.97       90.06     53.57 o 
 -14  29   2     1307.97     1380.06     81.46 o 
 -11  29   2      258.78      252.63     59.32 o 
  -8  29   2     9233.20     8874.00    193.82 o 
  -5  29   2     2618.07     2455.41    116.70 o 
  -2  29   2     4882.85     4727.39    185.80 o 
   1  29   2      983.49     1002.84    134.21 o 
   4  29   2     3686.75     3521.02    219.49 o 
   7  29   2       12.35       14.64     88.73 o 
  10  29   2     4365.92     4730.19    271.05 o 
  13  29   2        0.01       64.23    102.19 o 
  16  29   2       52.19      197.84    127.79 o 
  19  29   2     1168.89     1460.59    180.75 o 
  22  29   2       16.83      210.99    126.70 o 
  25  29   2      500.10      387.41    157.37 o 
 -52  30   2      209.88      328.27    144.66 o 
 -49  30   2      392.27      409.55    129.42 o 
 -46  30   2       28.48       52.92     90.41 o 
 -43  30   2     1232.65     1274.40    136.36 o 
 -40  30   2       94.56      105.06     92.80 o 
 -37  30   2     6783.95     6496.31    235.01 o 
 -34  30   2     3608.70     3495.32    204.54 o 
 -31  30   2     4481.39     4174.58    181.36 o 
 -28  30   2     2611.31     2957.68    152.02 o 
 -25  30   2      192.35      182.90     67.59 o 
 -22  30   2     2723.54     2388.25    121.04 o 
 -19  30   2       41.38       69.73     57.32 o 
 -16  30   2     1037.17      986.52     73.25 o 
 -13  30   2     3193.37     3535.42    127.91 o 
 -10  30   2      348.34      376.98     66.86 o 
  -7  30   2     5736.73     5289.48    160.34 o 
  -4  30   2    14517.40    14402.88    313.40 o 
  -1  30   2     6391.32     5704.36    202.75 o 
   2  30   2     1492.50     1489.32    151.49 o 
   5  30   2     3213.15     3003.53    209.39 o 
   8  30   2      702.50      835.19    140.66 o 
  11  30   2      119.58      254.35    118.21 o 
  14  30   2        1.23       84.55     98.02 o 
  17  30   2      265.48      267.90    134.29 o 
  20  30   2        0.72        0.00    114.74 o 
  23  30   2       23.65      252.38    151.15 o 
 -54  31   2       18.78      241.08    225.75 o 
 -51  31   2      175.15      266.66    122.12 o 
 -48  31   2       88.76       47.44     91.10 o 
 -45  31   2        0.04       61.84     82.95 o 
 -42  31   2      129.65      218.38     98.97 o 
 -39  31   2      104.94      252.36     96.59 o 
 -36  31   2     2357.04     2445.17    194.94 o 
 -33  31   2       67.82      138.45     75.29 o 
 -30  31   2        9.58       47.21     63.95 o 
 -27  31   2     1412.57     1384.08    101.40 o 
 -24  31   2       67.05      106.06     63.35 o 
 -21  31   2        9.62       47.35     63.43 o 
 -18  31   2      474.49      295.25     67.63 o 
 -15  31   2      725.44      775.06     74.68 o 
 -12  31   2     3072.63     2984.68    122.10 o 
  -9  31   2     7052.29     6998.92    198.58 o 
  -6  31   2    23788.20    22570.80    395.17 o 
  -3  31   2    23676.45    21979.88    393.64 o 
   0  31   2     1211.77     1269.81    169.53 o 
   3  31   2      682.72      595.44    133.87 o 
   6  31   2      191.33      163.07    103.71 o 
   9  31   2      331.53      342.91    121.05 o 
  12  31   2      830.68      665.97    131.35 o 
  15  31   2      159.68      195.80    125.27 o 
  18  31   2      382.03      296.77    127.61 o 
  21  31   2      323.27      381.73    144.96 o 
  24  31   2       13.70      283.49    380.89 o 
 -53  32   2        0.67      125.20    144.78 o 
 -50  32   2      912.49      699.28    122.55 o 
 -47  32   2       14.24      108.19    109.07 o 
 -44  32   2       53.10      204.00     97.50 o 
 -41  32   2      214.00       69.67     89.78 o 
 -38  32   2     3755.22     3392.17    182.50 o 
 -35  32   2     3385.83     3316.63    168.05 o 
 -32  32   2     1060.71     1048.94    111.29 o 
 -29  32   2      299.69      261.37     74.06 o 
 -26  32   2     3313.42     3120.72    129.59 o 
 -23  32   2     2823.96     2537.87    127.64 o 
 -20  32   2     2554.60     2461.85    124.84 o 
 -17  32   2       26.62      175.91     61.27 o 
 -14  32   2      606.17      702.46     84.09 o 
 -11  32   2     2045.00     1961.29    132.21 o 
  -8  32   2    49293.43    46801.97    521.32 o 
  -5  32   2    58570.28    56103.67    646.95 o 
  -2  32   2      128.73       86.50     87.59 o 
   1  32   2     2323.92     2485.54    289.03 o 
   4  32   2       69.60      100.13    100.45 o 
   7  32   2     1322.02     1250.44    158.59 o 
  10  32   2      873.16      812.52    139.07 o 
  13  32   2      514.67      231.28    113.14 o 
  16  32   2      516.09      387.84    176.47 o 
  19  32   2       32.28      372.60    192.21 o 
  22  32   2       20.95      155.49    162.25 o 
 -52  33   2        1.57      106.79    123.77 o 
 -49  33   2      188.74      165.37    104.62 o 
 -46  33   2      968.57     1103.77    133.59 o 
 -43  33   2       13.43      161.28     91.86 o 
 -40  33   2     2761.39     2342.79    171.61 o 
 -37  33   2      688.32      850.54    103.22 o 
 -34  33   2      504.89      975.91    121.97 o 
 -31  33   2      252.28      402.29     85.44 o 
 -28  33   2     1955.89     1721.69    127.48 o 
 -25  33   2        1.52      104.59     61.43 o 
 -22  33   2      926.50      923.12     92.00 o 
 -19  33   2      833.23      691.00     84.41 o 
 -16  33   2     2908.76     2737.61    146.54 o 
 -13  33   2      129.21      209.23     70.71 o 
 -10  33   2     7054.44     7054.12    208.17 o 
  -7  33   2    32278.72    31402.38    481.07 o 
  -4  33   2      336.12      453.78     97.79 o 
  -1  33   2      338.50      169.25     86.82 o 
   2  33   2     2780.04     2743.91    205.50 o 
   5  33   2      256.16      258.52    113.25 o 
   8  33   2      658.61      988.31    142.89 o 
  11  33   2       36.92       39.24    100.06 o 
  14  33   2      496.65      547.02    139.03 o 
  17  33   2       33.86       97.25    119.56 o 
  20  33   2       39.46      127.97    148.43 o 
 -54  34   2       18.63      380.58    172.34 o 
 -51  34   2      331.70      423.45    131.16 o 
 -48  34   2        0.04      106.93     99.94 o 
 -45  34   2        2.18      163.68     99.89 o 
 -42  34   2       77.46      242.57     99.36 o 
 -39  34   2      151.30      166.43     95.63 o 
 -36  34   2        3.38      107.67     76.50 o 
 -33  34   2     2440.28     2233.14    147.42 o 
 -30  34   2      470.93      630.00     95.45 o 
 -27  34   2        1.03       48.32     64.45 o 
 -24  34   2      160.23      223.38     69.35 o 
 -21  34   2      118.64      134.90     65.57 o 
 -18  34   2     1506.93     1606.07    117.47 o 
 -15  34   2     7795.66     6975.34    202.95 o 
 -12  34   2    10227.53    10296.34    246.23 o 
  -9  34   2      480.22      688.43    112.34 o 
  -6  34   2    10013.62     9917.44    279.84 o 
  -3  34   2      184.10      316.40    105.38 o 
   0  34   2       40.19       87.22     86.31 o 
   3  34   2        3.20      122.29     98.08 o 
   6  34   2        4.10       18.59    101.74 o 
   9  34   2      103.34      173.51    102.14 o 
  12  34   2      786.02      744.00    155.58 o 
  15  34   2      511.99      388.88    146.04 o 
  18  34   2      241.13      359.77    146.44 o 
  21  34   2      148.38      396.88    425.96 o 
 -53  35   2       67.00      176.64    117.88 o 
 -50  35   2      112.08      158.48    114.74 o 
 -47  35   2      647.79      603.41    125.87 o 
 -44  35   2      204.44      412.57    112.49 o 
 -41  35   2       48.52      126.25     95.43 o 
 -38  35   2      312.84      333.48     91.41 o 
 -35  35   2      591.11      705.58     96.49 o 
 -32  35   2     1324.66     1485.55    121.75 o 
 -29  35   2      930.98      866.82    103.93 o 
 -26  35   2     3217.32     3006.79    134.19 o 
 -23  35   2       71.13      117.80     69.60 o 
 -20  35   2        1.10       94.31     71.42 o 
 -17  35   2     1310.23     1217.14    148.34 o 
 -14  35   2      881.66      871.47     92.13 o 
 -11  35   2       45.19       53.94     75.39 o 
  -8  35   2     1100.23     1340.27    127.02 o 
  -5  35   2      171.42      190.28     87.70 o 
  -2  35   2       65.49      223.63     99.28 o 
   1  35   2       32.36       30.60     83.23 o 
   4  35   2      627.97      718.03    127.95 o 
   7  35   2       26.94       25.84     97.28 o 
  10  35   2     1502.15     1486.19    174.13 o 
  13  35   2        0.56       47.16    118.33 o 
  16  35   2       21.69      249.36    130.17 o 
  19  35   2      331.85      664.38    428.86 o 
 -52  36   2        1.39       87.81    102.96 o 
 -49  36   2        0.24       92.25     91.70 o 
 -46  36   2     2353.61     2418.32    248.81 o 
 -43  36   2      244.65      443.56    117.63 o 
 -40  36   2      797.12      648.61    173.75 o 
 -37  36   2     1286.31     1368.59    129.71 o 
 -34  36   2      240.58      448.05     91.80 o 
 -31  36   2     2626.79     2792.55    160.82 o 
 -28  36   2     2430.07     2537.77    151.90 o 
 -25  36   2     1913.80     1537.21    124.36 o 
 -22  36   2      763.16      612.01     90.06 o 
 -19  36   2     3539.82     3248.64    184.67 o 
 -16  36   2      135.54      143.78     71.64 o 
 -13  36   2       20.67      110.06     83.37 o 
 -10  36   2     2360.85     2547.08    155.57 o 
  -7  36   2    15058.96    13724.18    330.58 o 
  -4  36   2     7465.88     6847.68    303.90 o 
  -1  36   2      384.22      458.14    111.03 o 
   2  36   2      109.37      259.03    113.83 o 
   5  36   2       94.37      127.05    110.30 o 
   8  36   2       92.05       95.93     96.92 o 
  11  36   2       11.84      265.69    119.59 o 
  14  36   2      293.29      649.28    158.32 o 
  17  36   2        9.53       71.50    142.81 o 
 -54  37   2      504.33      793.55    398.81 o 
 -51  37   2      748.41     1186.32    186.52 o 
 -48  37   2      135.41      486.53    113.66 o 
 -45  37   2     1110.21     1538.32    184.32 o 
 -42  37   2       63.33      194.54    104.77 o 
 -39  37   2     2971.47     3101.77    175.65 o 
 -36  37   2     1394.02     1416.89    130.83 o 
 -33  37   2      205.43      322.49     88.96 o 
 -30  37   2     1591.70     1635.66    130.09 o 
 -27  37   2      463.67      510.37    105.26 o 
 -24  37   2      273.61      317.60     76.92 o 
 -21  37   2     1367.55     1254.81    123.75 o 
 -18  37   2     1264.04      934.49    103.45 o 
 -15  37   2     3394.97     3441.19    192.35 o 
 -12  37   2     1823.44     1647.06    129.81 o 
  -9  37   2     7311.94     6339.78    231.28 o 
  -6  37   2      391.37      504.86    103.75 o 
  -3  37   2      284.63      401.41    106.73 o 
   0  37   2      204.94      209.76    102.48 o 
   3  37   2      812.15      956.33    147.62 o 
   6  37   2       96.39      260.26    116.02 o 
   9  37   2      359.22      478.85    141.94 o 
  12  37   2      311.31      324.86    132.76 o 
  15  37   2       50.09      243.55    138.28 o 
 -53  38   2        7.62      185.18    127.52 o 
 -50  38   2       16.14       78.96    104.00 o 
 -47  38   2      282.79      659.73    129.27 o 
 -44  38   2      327.95      492.43    114.74 o 
 -41  38   2      259.74      138.89     95.00 o 
 -38  38   2      203.98      269.85     87.03 o 
 -35  38   2      591.49      486.32    109.45 o 
 -32  38   2      596.47      414.69    116.63 o 
 -29  38   2     1840.33     1753.49    190.47 o 
 -26  38   2     2175.76     2249.47    146.51 o 
 -23  38   2      345.95      209.73     75.67 o 
 -20  38   2       42.05       66.61     67.80 o 
 -17  38   2     3553.72     3634.98    196.03 o 
 -14  38   2        5.97        0.00     80.06 o 
 -11  38   2       67.94      194.57     83.34 o 
  -8  38   2      293.30      253.97     88.23 o 
  -5  38   2     4387.27     3882.33    238.49 o 
  -2  38   2      283.68      316.73    109.34 o 
   1  38   2       11.22       25.43     96.45 o 
   4  38   2        1.05       62.09    107.97 o 
   7  38   2      339.22      413.90    152.13 o 
  10  38   2      439.96      565.86    144.05 o 
  13  38   2       74.63      209.41    135.91 o 
 -52  39   2        8.45      189.84    115.29 o 
 -49  39   2      330.32      277.20    119.26 o 
 -46  39   2      206.09      369.56    162.13 o 
 -43  39   2      117.41      307.31    105.33 o 
 -40  39   2        1.47      171.30     90.20 o 
 -37  39   2       19.19      101.25     81.58 o 
 -34  39   2     1219.12     1315.40    132.91 o 
 -31  39   2     1054.25     1042.03    130.75 o 
 -28  39   2     4568.02     4451.56    220.64 o 
 -25  39   2      842.65      808.51    108.54 o 
 -22  39   2     1408.62     1432.41    124.61 o 
 -19  39   2     1219.05     1312.09    135.46 o 
 -16  39   2        2.55      127.14     88.07 o 
 -13  39   2       30.39       30.59     73.38 o 
 -10  39   2       70.98      153.92     75.50 o 
  -7  39   2      392.40      449.19    100.94 o 
  -4  39   2     2535.19     2524.22    211.30 o 
  -1  39   2     1804.47     1698.61    174.25 o 
   2  39   2       80.15      121.57    109.35 o 
   5  39   2        7.27        6.24    105.71 o 
   8  39   2       74.75      154.94    114.89 o 
  11  39   2      297.62      342.14    157.59 o 
  14  39   2      166.63       69.78    321.28 o 
 -51  40   2       41.99      150.84    128.12 o 
 -48  40   2       12.51      137.74     97.26 o 
 -45  40   2      586.23      676.83    129.41 o 
 -42  40   2        4.79      228.64    107.04 o 
 -39  40   2      115.62      297.27    114.63 o 
 -36  40   2       96.28      141.35     83.43 o 
 -33  40   2      687.82      786.49    117.49 o 
 -30  40   2      271.41      296.39     91.65 o 
 -27  40   2     4187.52     3838.98    215.59 o 
 -24  40   2      303.91      254.82     81.88 o 
 -21  40   2       36.74      187.18     79.60 o 
 -18  40   2      760.35      636.77    110.49 o 
 -15  40   2     1242.23     1366.77    137.92 o 
 -12  40   2      301.76      228.32     88.60 o 
  -9  40   2      429.20      266.92    112.43 o 
  -6  40   2     2123.65     2222.30    193.80 o 
  -3  40   2      132.40       86.95    102.05 o 
   0  40   2        0.16      148.73    102.45 o 
   3  40   2      890.66      668.83    152.13 o 
   6  40   2       10.01        8.46    101.66 o 
   9  40   2      602.43      607.88    145.91 o 
  12  40   2       36.59      723.77    258.48 o 
 -53  41   2       37.10      244.90    132.53 o 
 -50  41   2      859.64      877.18    148.00 o 
 -47  41   2      637.16      719.58    132.58 o 
 -44  41   2        9.60       66.98    101.30 o 
 -41  41   2       15.81      244.70    108.26 o 
 -38  41   2       80.30      166.48     88.78 o 
 -35  41   2      238.14      531.93    108.37 o 
 -32  41   2        2.89       29.18     78.64 o 
 -29  41   2     2773.96     2456.41    179.35 o 
 -26  41   2      420.79      463.43    113.03 o 
 -23  41   2       87.44      116.73     78.41 o 
 -20  41   2     1291.78     1462.76    143.31 o 
 -17  41   2        8.77       80.20     92.67 o 
 -14  41   2      780.64      803.38    121.38 o 
 -11  41   2     1011.08      983.39    117.45 o 
  -8  41   2      268.17      244.49    110.45 o 
  -5  41   2      186.01      328.99    114.62 o 
  -2  41   2      127.72      131.06    103.58 o 
   1  41   2       48.11      275.41    125.06 o 
   4  41   2      152.05       74.36    115.57 o 
   7  41   2      305.96      556.95    145.89 o 
  10  41   2        0.41       79.36    131.57 o 
 -52  42   2       89.85      335.85    148.28 o 
 -49  42   2      180.18      148.87    139.50 o 
 -46  42   2       66.13      251.32    164.93 o 
 -43  42   2       62.12      183.92    110.10 o 
 -40  42   2      234.57      254.80     96.15 o 
 -37  42   2        4.35       92.32     86.62 o 
 -34  42   2      250.99      392.06    102.22 o 
 -31  42   2      275.83      182.86     99.10 o 
 -28  42   2      898.07     1160.30    123.00 o 
 -25  42   2        0.63       77.29     77.67 o 
 -22  42   2      156.64      348.60    121.51 o 
 -19  42   2       50.34      202.25     91.63 o 
 -16  42   2       58.99      251.81    101.23 o 
 -13  42   2      221.81      103.16     93.27 o 
 -10  42   2        6.04      131.21    114.47 o 
  -7  42   2       21.69      159.12    111.07 o 
  -4  42   2       68.30      198.30    110.11 o 
  -1  42   2       86.78      291.25    113.64 o 
   2  42   2      586.34      666.62    152.47 o 
   5  42   2      369.59      260.82    129.35 o 
   8  42   2        4.05       97.95    122.39 o 
 -51  43   2       38.06       89.77    123.89 o 
 -48  43   2      299.12      162.44    126.97 o 
 -45  43   2      747.83     1153.40    191.79 o 
 -42  43   2      739.17     1157.13    170.39 o 
 -39  43   2      163.32      362.05    120.52 o 
 -36  43   2       62.46      186.85     92.48 o 
 -33  43   2     1089.79     1366.35    157.17 o 
 -30  43   2       35.43       93.59     81.30 o 
 -27  43   2      523.81      495.66    108.82 o 
 -24  43   2        1.71       31.94     90.68 o 
 -21  43   2      499.84      521.63    113.89 o 
 -18  43   2      235.40      103.44     93.67 o 
 -15  43   2     3172.94     3310.80    201.99 o 
 -12  43   2      140.62      113.76    110.31 o 
  -9  43   2     1556.42     1603.42    170.74 o 
  -6  43   2       12.57       66.29    106.07 o 
  -3  43   2        3.99      116.52     98.55 o 
   0  43   2      215.97       99.67     98.15 o 
   3  43   2       17.83      212.03    130.70 o 
   6  43   2       33.24      157.27    130.43 o 
 -50  44   2       73.90      136.92    127.66 o 
 -47  44   2       61.64      104.34    119.50 o 
 -44  44   2      475.22      405.11    132.79 o 
 -41  44   2      240.16      371.59    115.66 o 
 -38  44   2      125.41      192.18    110.37 o 
 -35  44   2     1694.38     2077.89    175.56 o 
 -32  44   2       74.52      164.81     90.52 o 
 -29  44   2      864.75     1029.72    164.85 o 
 -26  44   2       90.25      307.83    136.48 o 
 -23  44   2      473.82      686.11    117.89 o 
 -20  44   2      528.75      464.48    112.66 o 
 -17  44   2      409.19      316.15    106.90 o 
 -14  44   2        1.11       91.20     98.38 o 
 -11  44   2       39.33      105.25    103.69 o 
  -8  44   2     2329.60     2563.37    211.67 o 
  -5  44   2      558.81      556.97    140.90 o 
  -2  44   2      395.50      349.23    127.33 o 
   1  44   2       55.66      335.32    130.50 o 
   4  44   2       11.88       91.28    126.33 o 
 -49  45   2      106.27       44.21    126.93 o 
 -46  45   2     1169.06     1246.52    179.87 o 
 -43  45   2       17.72      193.35    122.13 o 
 -40  45   2      155.97      271.49    100.52 o 
 -37  45   2      248.61      201.30    101.47 o 
 -34  45   2        1.37      113.23     91.38 o 
 -31  45   2       17.65       50.65     90.89 o 
 -28  45   2      288.43      452.22    137.97 o 
 -25  45   2        0.42       37.67     90.82 o 
 -22  45   2      658.58      598.30    118.88 o 
 -19  45   2      209.83      133.59     97.21 o 
 -16  45   2       49.04       36.54     85.74 o 
 -13  45   2      835.11     1158.03    160.06 o 
 -10  45   2      584.98      868.62    144.17 o 
  -7  45   2      160.29      237.50    114.06 o 
  -4  45   2      110.03      253.33    126.18 o 
  -1  45   2       70.41      162.44    118.23 o 
   2  45   2      118.97      118.42    130.19 o 
   5  45   2       45.01      250.05    316.92 o 
 -48  46   2      502.83      484.53    150.45 o 
 -45  46   2      739.62      853.09    167.17 o 
 -42  46   2      722.74      590.81    182.98 o 
 -39  46   2       94.86      183.95    101.18 o 
 -36  46   2      142.72      176.87     99.25 o 
 -33  46   2      276.07      299.39    108.57 o 
 -30  46   2        4.98      211.84    108.01 o 
 -27  46   2       40.71      136.61    124.14 o 
 -24  46   2      579.39      546.99    138.00 o 
 -21  46   2      570.07      559.00    118.14 o 
 -18  46   2      107.58      137.07    102.57 o 
 -15  46   2       13.24       60.62    100.53 o 
 -12  46   2      177.57      260.85    178.33 o 
  -9  46   2       42.61      159.00    112.15 o 
  -6  46   2       14.09      143.73    112.02 o 
  -3  46   2      717.77      630.58    137.41 o 
   0  46   2      624.71      677.37    157.44 o 
   3  46   2        2.79      177.36    292.21 o 
 -47  47   2       24.59      161.87    133.81 o 
 -44  47   2       80.66      133.93    122.79 o 
 -41  47   2      764.47      708.69    143.24 o 
 -38  47   2        1.15      139.69    100.64 o 
 -35  47   2      847.11      938.41    133.97 o 
 -32  47   2      120.87      104.93    119.46 o 
 -29  47   2      312.68      461.68    122.52 o 
 -26  47   2      490.06      757.63    155.26 o 
 -23  47   2        9.24      148.24    104.94 o 
 -20  47   2      211.49      198.26    100.30 o 
 -17  47   2       18.60      108.83     97.20 o 
 -14  47   2       28.47       60.75    102.51 o 
 -11  47   2       83.18       91.82    128.06 o 
  -8  47   2       81.83      103.45    103.27 o 
  -5  47   2      394.54      373.85    158.01 o 
  -2  47   2       46.45      319.90    145.96 o 
   1  47   2       52.70        0.00    292.21 o 
 -46  48   2      165.32      514.60    194.29 o 
 -43  48   2      110.87      470.60    144.23 o 
 -40  48   2        2.18        1.45     93.18 o 
 -37  48   2       50.06      116.28     95.60 o 
 -34  48   2     1260.03     1231.48    173.38 o 
 -31  48   2     1324.76     1570.35    190.78 o 
 -28  48   2      608.06      747.38    155.19 o 
 -25  48   2      553.16      597.62    164.51 o 
 -22  48   2       60.60      176.40    106.18 o 
 -19  48   2      281.01      162.18    111.81 o 
 -16  48   2      149.48      260.36    124.98 o 
 -13  48   2      155.69      289.91    149.10 o 
 -10  48   2      143.13      291.99    133.00 o 
  -7  48   2        3.51      115.58    124.25 o 
  -4  48   2      424.61      387.03    145.61 o 
  -1  48   2      338.42      553.89    343.09 o 
 -45  49   2        0.03      147.78    136.97 o 
 -42  49   2        6.85      114.08    120.58 o 
 -39  49   2       83.20      182.64    109.09 o 
 -36  49   2       38.55      178.38    122.64 o 
 -33  49   2       12.34      157.79    125.61 o 
 -30  49   2       13.77      167.27    127.20 o 
 -27  49   2      102.78      257.72    139.83 o 
 -24  49   2      727.80      707.21    144.87 o 
 -21  49   2      420.27      454.43    130.87 o 
 -18  49   2      691.46      753.03    175.84 o 
 -15  49   2      195.63      253.30    130.69 o 
 -12  49   2      133.44      101.09    144.82 o 
  -9  49   2       36.18       30.33    142.40 o 
  -6  49   2      165.18      111.43    124.21 o 
  -3  49   2       10.03      500.10    348.91 o 
 -44  50   2       34.00      248.41    292.94 o 
 -41  50   2      385.07      455.95    148.11 o 
 -38  50   2       97.12      238.92    134.08 o 
 -35  50   2        0.70      133.33    131.21 o 
 -32  50   2      156.99       82.69    113.38 o 
 -29  50   2       24.37      373.89    151.71 o 
 -26  50   2      289.28      317.74    146.91 o 
 -23  50   2      910.11     1097.77    150.54 o 
 -20  50   2      459.76      388.63    126.23 o 
 -17  50   2        1.54      128.12    116.60 o 
 -14  50   2       47.12        1.45    128.64 o 
 -11  50   2      319.28      347.74    237.39 o 
  -8  50   2       82.73      225.29    155.10 o 
  -5  50   2        2.63      594.59    353.27 o 
 -43  51   2        2.89        0.00    238.42 o 
 -40  51   2       47.35      140.90    127.20 o 
 -37  51   2      102.36      208.74    132.57 o 
 -34  51   2       86.00       66.21    126.46 o 
 -31  51   2      388.33      523.43    172.48 o 
 -28  51   2       16.27       76.56    137.79 o 
 -25  51   2       14.84      287.32    154.47 o 
 -22  51   2      511.72      591.51    131.35 o 
 -19  51   2        1.50      130.86    137.87 o 
 -16  51   2        0.10       72.60    146.58 o 
 -13  51   2       59.79       43.12    143.67 o 
 -10  51   2      155.13      217.81    227.46 o 
 -42  52   2      655.92      783.66    216.30 o 
 -39  52   2      268.41      429.37    163.61 o 
 -36  52   2      100.18      361.11    148.98 o 
 -33  52   2      494.34      532.14    162.45 o 
 -30  52   2       83.97      483.39    172.69 o 
 -27  52   2       72.69      331.39    194.94 o 
 -24  52   2      366.02      290.14    170.84 o 
 -21  52   2       45.98       24.87    120.68 o 
 -18  52   2      757.38      624.05    221.17 o 
 -15  52   2        0.14      121.66    148.14 o 
 -12  52   2      114.95      251.76    208.61 o 
 -41  53   2       46.52       29.00    177.70 o 
 -38  53   2        3.62      208.60    159.13 o 
 -35  53   2      227.13      415.14    157.13 o 
 -32  53   2       29.59       58.35    126.75 o 
 -29  53   2       64.74      308.76    151.28 o 
 -26  53   2        2.89      204.15    159.65 o 
 -23  53   2        6.11      187.50    123.86 o 
 -20  53   2       18.58       67.87    123.59 o 
 -17  53   2     1093.35     1282.57    211.92 o 
 -14  53   2      234.21       54.37    182.29 o 
 -37  54   2      777.59      942.11    234.15 o 
 -34  54   2      198.01      327.81    214.45 o 
 -31  54   2      184.45      480.17    154.84 o 
 -28  54   2       36.56      232.99    158.59 o 
 -25  54   2        0.49        0.00    153.76 o 
 -22  54   2        2.03       92.55    141.86 o 
 -19  54   2      688.52      545.26    223.73 o 
 -16  54   2        8.32      186.08    241.33 o 
 -33  55   2       35.20       91.59    164.41 o 
 -30  55   2      543.81      764.25    159.73 o 
 -27  55   2      403.81      490.72    280.55 o 
 -24  55   2       43.47      455.55    241.32 o 
 -21  55   2      100.06      157.89    187.51 o 
   0   0   3     3215.49     3163.44    139.86 o 
   1   1   3     5478.30     5983.43    108.42 o 
  -1   2   3        0.17       12.97     34.59 o 
   2   2   3    30831.58    30376.20    232.04 o 
  -3   3   3     4368.32     4958.22    126.60 o 
   0   3   3      114.89      117.63     39.42 o 
   3   3   3    23518.58    22554.93    202.96 o 
  -5   4   3    20724.40    22320.06    205.91 o 
  -2   4   3      427.72      566.52     48.53 o 
   1   4   3     1561.60     1355.31     56.68 o 
   4   4   3      181.41      145.88     48.90 o 
  -7   5   3     5761.32     5940.72    106.31 o 
  -4   5   3      360.61      223.74     41.81 o 
  -1   5   3    17443.73    17480.29    178.18 o 
   2   5   3     8199.77     8705.05    152.34 o 
   5   5   3     2618.81     2591.61     91.21 o 
  -9   6   3      254.68      218.52     37.01 o 
  -6   6   3    26266.37    26872.76    234.13 o 
  -3   6   3      323.75      319.15     41.81 o 
   0   6   3    12552.27    12653.41    181.75 o 
   3   6   3     5456.12     5611.87    128.60 o 
   6   6   3     7350.08     7145.10    144.27 o 
 -11   7   3       49.74       30.23     41.41 o 
  -8   7   3    17019.29    17774.06    190.36 o 
  -5   7   3     3559.38     3327.03     84.68 o 
  -2   7   3    21362.59    21918.18    222.26 o 
   1   7   3    16182.54    17681.29    220.16 o 
   4   7   3      110.55      141.61     44.53 o 
   7   7   3     1511.62     1612.74     78.46 o 
 -13   8   3      855.40      706.36     45.93 o 
 -10   8   3    33199.17    31383.18    262.13 o 
  -7   8   3     3299.62     3223.79     85.43 o 
  -4   8   3     2039.07     2024.81     67.92 o 
  -1   8   3     2817.97     3064.98     97.44 o 
   2   8   3     7535.53     7705.21    150.12 o 
   5   8   3       84.83      105.80     44.91 o 
   8   8   3     1346.86     1405.11     63.30 o 
 -15   9   3      680.36      808.50     51.98 o 
 -12   9   3      531.11      455.33     46.98 o 
  -9   9   3     3733.13     3301.45     88.10 o 
  -6   9   3    19667.15    20706.49    216.73 o 
  -3   9   3    11420.35    10566.14    147.75 o 
   0   9   3    28397.80    29380.35    292.63 o 
   3   9   3        5.70       66.94     46.10 o 
   6   9   3     3651.49     3449.25    108.64 o 
   9   9   3     1120.09     1214.29     64.45 o 
 -17  10   3     5285.86     5153.79    111.35 o 
 -14  10   3      899.62     1077.11     56.88 o 
 -11  10   3     9722.63     9339.30    144.28 o 
  -8  10   3    12228.82    12852.10    176.39 o 
  -5  10   3     2101.23     2198.01     71.69 o 
  -2  10   3    12798.19    11811.97    182.53 o 
   1  10   3    23555.05    23657.28    266.92 o 
   4  10   3     7273.81     6994.75    148.69 o 
   7  10   3    52816.89    54002.13    437.11 o 
  10  10   3    12073.89    13131.38    209.95 o 
 -19  11   3     1591.33     1511.67     70.29 o 
 -16  11   3      240.67      231.94     52.35 o 
 -13  11   3     7667.48     7969.40    136.66 o 
 -10  11   3     2767.34     2964.13     87.02 o 
  -7  11   3      398.26      414.00     46.21 o 
  -4  11   3        0.50       12.89     32.56 o 
  -1  11   3    17494.94    17238.76    226.29 o 
   2  11   3     1551.90     1778.44    105.57 o 
   5  11   3    13203.31    13444.98    208.40 o 
   8  11   3     1457.01     1585.61     85.26 o 
  11  11   3      289.46      237.15     61.99 o 
 -21  12   3      865.70      950.82     81.24 o 
 -18  12   3     1185.10     1306.47     66.41 o 
 -15  12   3       72.46       46.13     35.51 o 
 -12  12   3     1065.36     1238.23     64.06 o 
  -9  12   3    19084.64    18765.08    208.79 o 
  -6  12   3     7937.43     7860.44    130.13 o 
  -3  12   3     5341.52     5262.04    126.62 o 
   0  12   3    10757.47    10202.11    178.54 o 
   3  12   3    12895.70    12654.40    202.37 o 
   6  12   3     6378.99     6073.04    147.60 o 
   9  12   3     4000.90     4004.93    123.69 o 
  12  12   3      307.18      194.18     65.83 o 
 -23  13   3      425.10      422.12     71.51 o 
 -20  13   3     1432.17     1258.14     72.27 o 
 -17  13   3     1697.49     1321.88     66.04 o 
 -14  13   3      862.59      673.24     54.07 o 
 -11  13   3     9226.64     8514.71    143.33 o 
  -8  13   3     2277.95     2105.91     77.20 o 
  -5  13   3     7580.45     7470.97    125.72 o 
  -2  13   3      711.92      974.38     67.26 o 
   1  13   3    10982.52     9355.37    173.54 o 
   4  13   3    16986.66    17973.60    246.34 o 
   7  13   3    31428.16    31235.75    334.14 o 
  10  13   3    13189.69    13475.43    251.96 o 
  13  13   3      984.55     1138.46     92.37 o 
 -25  14   3       24.84       66.14     57.80 o 
 -22  14   3     2126.92     2354.72    114.26 o 
 -19  14   3     6935.44     6722.41    134.39 o 
 -16  14   3     2972.99     2812.68     90.17 o 
 -13  14   3    12588.09    11358.28    169.30 o 
 -10  14   3       22.29      176.92     42.17 o 
  -7  14   3     1308.74     1281.41     62.66 o 
  -4  14   3     2948.06     3432.64     88.33 o 
  -1  14   3     1021.77     1034.48     70.31 o 
   2  14   3    10229.14     9767.51    180.85 o 
   5  14   3    16581.99    16321.94    239.24 o 
   8  14   3     8882.04     9139.25    182.85 o 
  11  14   3     8847.85     9109.31    214.91 o 
  14  14   3     3147.81     3110.55    136.83 o 
 -27  15   3        3.85      144.78     64.54 o 
 -24  15   3     6517.49     6461.70    181.06 o 
 -21  15   3      584.19      601.51     62.22 o 
 -18  15   3      244.15      321.38     48.03 o 
 -15  15   3       10.52       46.25     38.13 o 
 -12  15   3     3215.14     3005.20     92.49 o 
  -9  15   3    16184.85    17286.23    199.02 o 
  -6  15   3     2094.78     2195.88     76.16 o 
  -3  15   3      312.04      350.75     59.46 o 
   0  15   3      105.29       90.60     46.80 o 
   3  15   3    16858.21    17138.17    243.81 o 
   6  15   3    26340.35    26413.39    314.82 o 
   9  15   3     3983.76     4414.61    151.91 o 
  12  15   3     1889.28     1971.28    115.89 o 
  15  15   3      263.40      416.88     86.41 o 
 -29  16   3     2131.60     1863.37    114.53 o 
 -26  16   3     3174.25     3184.59    136.02 o 
 -23  16   3       52.51       72.77     57.76 o 
 -20  16   3      831.61      819.95     68.00 o 
 -17  16   3    15531.09    15418.33    204.32 o 
 -14  16   3    19138.73    19918.16    230.76 o 
 -11  16   3    18798.32    19053.69    222.06 o 
  -8  16   3     2699.26     2496.94     83.65 o 
  -5  16   3       63.33      108.94     37.10 o 
  -2  16   3      453.35      472.02     57.20 o 
   1  16   3       40.45      117.87     50.61 o 
   4  16   3     5099.82     4940.92    138.58 o 
   7  16   3     3737.92     3686.36    124.75 o 
  10  16   3      734.15      785.87     82.54 o 
  13  16   3        5.34       59.40     65.36 o 
  16  16   3        0.09       75.30     74.64 o 
 -31  17   3     4675.48     4769.24    192.65 o 
 -28  17   3      129.61      201.75     68.64 o 
 -25  17   3     3424.41     3452.42    137.65 o 
 -22  17   3      419.76      426.16     58.73 o 
 -19  17   3     4200.28     3936.52    121.26 o 
 -16  17   3      182.83      188.66     47.93 o 
 -13  17   3    31109.42    32818.41    330.81 o 
 -10  17   3      106.58      201.40     43.94 o 
  -7  17   3      469.41      618.18     53.95 o 
  -4  17   3       29.87       28.01     35.46 o 
  -1  17   3     2087.53     1953.37     91.13 o 
   2  17   3      762.34      975.47     77.27 o 
   5  17   3     8595.36     7817.45    173.51 o 
   8  17   3      700.76      783.93     82.45 o 
  11  17   3      911.23     1148.20     94.27 o 
  14  17   3     1957.89     1859.43    129.04 o 
  17  17   3      369.75      340.19     90.95 o 
 -33  18   3        9.13      117.68     78.19 o 
 -30  18   3     1777.09     1913.94    141.19 o 
 -27  18   3     5887.33     5408.99    172.49 o 
 -24  18   3      545.37      532.93     73.53 o 
 -21  18   3     6489.25     6273.64    154.92 o 
 -18  18   3      107.70      150.07     47.90 o 
 -15  18   3     1783.36     1815.69     81.11 o 
 -12  18   3     3728.06     3740.08    106.30 o 
  -9  18   3     6960.93     6698.05    134.29 o 
  -6  18   3      510.19      479.84     49.23 o 
  -3  18   3     4886.97     4949.63    133.48 o 
   0  18   3     6057.01     5875.90    155.09 o 
   3  18   3      851.62      832.84     73.20 o 
   6  18   3     3881.98     3634.35    138.39 o 
   9  18   3     1100.20     1173.35     96.70 o 
  12  18   3     1585.54     1574.64    124.44 o 
  15  18   3       19.40      183.10     76.95 o 
  18  18   3      784.31     1031.86    135.45 o 
 -35  19   3       66.82      121.33     80.84 o 
 -32  19   3      249.34      274.65     88.35 o 
 -29  19   3     1367.91     1270.32    103.39 o 
 -26  19   3      127.04      247.41     67.05 o 
 -23  19   3     2614.55     2679.87    110.34 o 
 -20  19   3        8.95      131.15     51.23 o 
 -17  19   3      740.07      818.17     70.55 o 
 -14  19   3      739.45      868.50     67.73 o 
 -11  19   3      259.87      330.45     65.81 o 
  -8  19   3      393.98      499.55     51.56 o 
  -5  19   3     8478.84     8033.68    168.14 o 
  -2  19   3    10754.01     9836.58    188.92 o 
   1  19   3     3553.54     2934.25    114.01 o 
   4  19   3       82.82       78.24     53.47 o 
   7  19   3       35.98       58.04     54.47 o 
  10  19   3      266.60      296.50     95.81 o 
  13  19   3        0.12      122.28     76.97 o 
  16  19   3     1823.72     1915.49    137.30 o 
  19  19   3       80.26      169.79     86.67 o 
 -37  20   3     2384.29     2483.40    159.19 o 
 -34  20   3      178.27      147.44     85.46 o 
 -31  20   3     1168.84     1264.24    117.07 o 
 -28  20   3     9356.68     9065.84    237.24 o 
 -25  20   3     1586.43     1561.63    103.43 o 
 -22  20   3       32.30       95.36     50.93 o 
 -19  20   3     4044.19     4285.46    130.36 o 
 -16  20   3    13447.64    13382.86    198.96 o 
 -13  20   3    36555.22    37612.46    354.30 o 
 -10  20   3    21152.04    22339.13    252.83 o 
  -7  20   3      341.30      314.01     47.73 o 
  -4  20   3     4680.84     4677.57    134.33 o 
  -1  20   3      807.52      782.20     72.14 o 
   2  20   3     3421.22     3416.49    122.10 o 
   5  20   3       13.38       68.48     58.56 o 
   8  20   3     2035.39     1817.39    113.03 o 
  11  20   3     6217.56     5443.89    212.17 o 
  14  20   3       98.97       79.03     71.93 o 
  17  20   3     5386.54     5323.74    218.28 o 
  20  20   3       20.26      166.26     84.23 o 
 -39  21   3       69.54      111.58     86.31 o 
 -36  21   3     1354.19     1183.94    123.19 o 
 -33  21   3     4081.06     3777.18    182.89 o 
 -30  21   3      837.50      830.05    103.49 o 
 -27  21   3     3765.43     3531.98    146.56 o 
 -24  21   3      245.66      197.39     56.72 o 
 -21  21   3      390.03      423.22     64.56 o 
 -18  21   3     1906.76     2142.51     98.72 o 
 -15  21   3    52539.16    53950.05    418.02 o 
 -12  21   3     4904.02     4986.81    125.00 o 
  -9  21   3     9226.13     9506.34    165.04 o 
  -6  21   3      797.28      794.17     70.27 o 
  -3  21   3     1003.53      907.30     73.51 o 
   0  21   3     3112.09     3115.93    117.13 o 
   3  21   3     4025.66     3695.03    129.54 o 
   6  21   3      791.24      780.81     84.26 o 
   9  21   3     3360.78     3537.77    164.55 o 
  12  21   3      331.63      390.98     88.39 o 
  15  21   3      541.64      454.28     97.84 o 
  18  21   3     1173.61      952.91    118.21 o 
  21  21   3       23.18      190.73     90.72 o 
 -41  22   3       26.80      142.21     92.28 o 
 -38  22   3      587.70      697.68    104.79 o 
 -35  22   3     4052.03     3696.63    180.29 o 
 -32  22   3     6686.92     6591.45    306.22 o 
 -29  22   3     1382.01     1263.93    117.37 o 
 -26  22   3     2119.42     1914.06    114.13 o 
 -23  22   3     2697.41     2545.81    111.12 o 
 -20  22   3     7710.75     7570.28    171.58 o 
 -17  22   3      132.80      201.34     65.53 o 
 -14  22   3       14.70      160.68     52.14 o 
 -11  22   3     6277.26     6314.35    139.44 o 
  -8  22   3      656.97      520.33     63.91 o 
  -5  22   3      286.04      347.12     58.95 o 
  -2  22   3     1016.31     1023.15     79.02 o 
   1  22   3     2038.10     1862.26     98.26 o 
   4  22   3       11.25       30.91     58.86 o 
   7  22   3      224.66      360.96     68.50 o 
  10  22   3      463.72      590.17     92.85 o 
  13  22   3       28.76      124.74     79.41 o 
  16  22   3       38.85      189.78     97.57 o 
  19  22   3        2.92      121.45    104.02 o 
  22  22   3       36.42       61.41     93.94 o 
 -43  23   3     1015.98     1129.53    121.79 o 
 -40  23   3     3245.40     3178.42    185.18 o 
 -37  23   3      798.29      936.24    112.09 o 
 -34  23   3       31.37      298.67     96.19 o 
 -31  23   3       73.08      127.34     89.17 o 
 -28  23   3       19.72        1.25     70.87 o 
 -25  23   3     1872.52     1692.54     98.06 o 
 -22  23   3     6785.18     6552.00    166.88 o 
 -19  23   3       25.61       68.59     54.52 o 
 -16  23   3       35.66      107.44     51.48 o 
 -13  23   3      969.26      952.00     69.55 o 
 -10  23   3     2407.20     2573.41    104.21 o 
  -7  23   3      867.15      737.97     70.17 o 
  -4  23   3      171.62      177.81     55.43 o 
  -1  23   3      258.02      358.08     70.52 o 
   2  23   3     2920.96     2810.33    129.20 o 
   5  23   3     3307.44     3336.20    156.98 o 
   8  23   3       24.91       41.21     71.46 o 
  11  23   3      148.29      206.20    126.46 o 
  14  23   3     5296.42     4828.43    235.37 o 
  17  23   3        2.64       32.50     89.22 o 
  20  23   3      147.11      308.84    142.82 o 
  23  23   3      126.43       56.99    114.53 o 
 -45  24   3        0.98       38.01     89.70 o 
 -42  24   3      315.97      404.18     97.42 o 
 -39  24   3       17.12      230.00     91.05 o 
 -36  24   3       25.57      192.39     92.65 o 
 -33  24   3     9217.76     8952.17    277.37 o 
 -30  24   3     1310.37     1452.98    127.07 o 
 -27  24   3      902.50     1018.98     96.41 o 
 -24  24   3     1207.48     1283.56     88.14 o 
 -21  24   3     1227.79     1019.23     80.29 o 
 -18  24   3     2836.95     2768.84    111.75 o 
 -15  24   3    23212.64    23877.25    303.21 o 
 -12  24   3     9936.92     9457.03    207.63 o 
  -9  24   3      754.31      777.90     80.67 o 
  -6  24   3       46.74      212.45     63.49 o 
  -3  24   3        3.86      108.94     63.42 o 
   0  24   3     3550.31     3340.45    137.57 o 
   3  24   3     1863.35     1874.99    124.83 o 
   6  24   3     4950.19     4795.45    190.42 o 
   9  24   3     3444.96     2968.21    177.47 o 
  12  24   3        2.26       47.09     83.35 o 
  15  24   3      732.70      750.72    126.02 o 
  18  24   3      753.05      883.34    139.51 o 
  21  24   3      276.05      327.91    126.83 o 
  24  24   3       18.92      139.21    117.01 o 
 -47  25   3      192.99      224.64    115.10 o 
 -44  25   3      904.66      767.90    119.13 o 
 -41  25   3      245.70      296.54    101.21 o 
 -38  25   3     1347.88     1415.45    123.77 o 
 -35  25   3     9389.05     8670.71    271.55 o 
 -32  25   3       26.71      106.43     93.03 o 
 -29  25   3      795.75     1044.44    116.67 o 
 -26  25   3     2972.53     2733.69    131.49 o 
 -23  25   3     1203.73     1141.67     91.77 o 
 -20  25   3     1444.98     1313.94     97.17 o 
 -17  25   3      969.26     1202.47     91.49 o 
 -14  25   3     1228.65     1421.12     87.66 o 
 -11  25   3        2.36       34.99     56.50 o 
  -8  25   3    16732.43    15977.43    282.93 o 
  -5  25   3      703.07      764.28     83.97 o 
  -2  25   3      452.10      417.26     76.21 o 
   1  25   3      713.47      688.94     81.51 o 
   4  25   3        9.65       98.64     73.14 o 
   7  25   3       11.99      101.63     79.97 o 
  10  25   3      387.84      301.36     97.75 o 
  13  25   3     3181.12     3167.62    244.36 o 
  16  25   3      702.12      494.93    116.66 o 
  19  25   3        0.44       92.79    108.19 o 
  22  25   3     1505.28     1713.13    223.64 o 
  25  25   3        6.95       23.20    122.22 o 
 -49  26   3        6.39      283.53    154.66 o 
 -46  26   3      630.33      768.60    118.33 o 
 -43  26   3       55.28      126.62     93.90 o 
 -40  26   3        0.08       82.22     86.43 o 
 -37  26   3       51.99       82.68     81.35 o 
 -34  26   3       75.26      236.29     94.22 o 
 -31  26   3     1795.91     1819.50    154.41 o 
 -28  26   3     8211.81     7819.30    266.67 o 
 -25  26   3      141.91      156.34     69.40 o 
 -22  26   3      182.72      167.53     66.44 o 
 -19  26   3       96.95      141.56     65.50 o 
 -16  26   3       44.73       75.08     58.23 o 
 -13  26   3     1678.09     2129.64    159.91 o 
 -10  26   3      271.37      283.53     68.61 o 
  -7  26   3       43.37      112.07     65.31 o 
  -4  26   3       27.42      120.35     66.05 o 
  -1  26   3      975.84      992.02    126.34 o 
   2  26   3      282.22      236.96     79.19 o 
   5  26   3      199.66      289.24     87.64 o 
   8  26   3       10.21      128.71     87.60 o 
  11  26   3        0.85       68.65     92.93 o 
  14  26   3      313.76      271.93    185.91 o 
  17  26   3      261.89      273.50    114.00 o 
  20  26   3      265.18      463.82    133.69 o 
  23  26   3        7.81      113.13    111.55 o 
  26  26   3       30.14      395.04    174.06 o 
 -51  27   3        3.89       82.30    143.31 o 
 -48  27   3      141.34      435.58    135.56 o 
 -45  27   3       58.19      307.87    104.76 o 
 -42  27   3       26.65      217.43    103.86 o 
 -39  27   3     2026.65     2187.40    187.19 o 
 -36  27   3     1485.61     1479.71    144.94 o 
 -33  27   3     6186.94     6012.21    303.34 o 
 -30  27   3      976.83     1293.58    137.40 o 
 -27  27   3      957.97     1002.95    105.31 o 
 -24  27   3      778.86      761.25     86.62 o 
 -21  27   3      463.36      505.84     76.82 o 
 -18  27   3     1228.14     1187.51     99.38 o 
 -15  27   3      828.10      957.47     86.15 o 
 -12  27   3       68.78      142.87     62.21 o 
  -9  27   3        0.40       90.05     65.13 o 
  -6  27   3      327.06      486.54     81.12 o 
  -3  27   3      658.18      674.92     86.21 o 
   0  27   3        4.57       57.11     63.26 o 
   3  27   3       17.52       77.64     70.41 o 
   6  27   3     1895.12     1818.61    153.03 o 
   9  27   3      167.90      319.22    101.50 o 
  12  27   3      823.97     1041.00    146.38 o 
  15  27   3       12.36      143.23     98.59 o 
  18  27   3       43.85      183.30    116.94 o 
  21  27   3      893.94      732.09    156.63 o 
  24  27   3      180.82      115.18    131.15 o 
 -53  28   3      331.23      533.54    383.80 o 
 -50  28   3      560.50      849.56    175.90 o 
 -47  28   3      211.81      224.24    103.83 o 
 -44  28   3      351.18      291.16    113.73 o 
 -41  28   3     1109.02     1450.56    139.87 o 
 -38  28   3      678.59      461.26    110.29 o 
 -35  28   3      578.45      508.14    112.28 o 
 -32  28   3     1001.60      971.76    133.52 o 
 -29  28   3       14.58       66.51     87.50 o 
 -26  28   3        3.46      103.44     67.47 o 
 -23  28   3      248.31      308.28     74.06 o 
 -20  28   3       82.12       36.34     60.82 o 
 -17  28   3     1861.89     1895.93    110.65 o 
 -14  28   3       65.51       90.94     62.42 o 
 -11  28   3     3252.88     2880.94    134.87 o 
  -8  28   3       28.34      173.23     71.02 o 
  -5  28   3     2019.87     1794.01    115.45 o 
  -2  28   3     3472.56     3421.41    151.35 o 
   1  28   3      297.90      240.81     84.48 o 
   4  28   3     1792.31     1604.48    138.29 o 
   7  28   3        6.00        8.09     87.64 o 
  10  28   3     2090.33     1815.60    182.45 o 
  13  28   3      378.57      631.19    136.31 o 
  16  28   3       29.15        0.00    104.86 o 
  19  28   3       85.83        1.45    106.21 o 
  22  28   3        0.10       48.54    118.75 o 
  25  28   3      382.63      457.94    383.80 o 
 -52  29   3      132.84      343.22    180.24 o 
 -49  29   3       95.70      237.05    128.09 o 
 -46  29   3       59.03      327.63    107.07 o 
 -43  29   3      287.80      419.63    131.37 o 
 -40  29   3       11.48       29.67     84.51 o 
 -37  29   3      997.88     1038.09    132.07 o 
 -34  29   3       53.29       76.74     95.14 o 
 -31  29   3     1137.53     1089.72    129.45 o 
 -28  29   3      184.86      242.80     73.47 o 
 -25  29   3     1998.29     2069.72    123.96 o 
 -22  29   3     2091.74     1862.57    116.52 o 
 -19  29   3     1770.28     1550.96    106.04 o 
 -16  29   3     2940.10     3006.25    151.82 o 
 -13  29   3      252.75      265.73     73.88 o 
 -10  29   3     9761.81     9386.00    228.79 o 
  -7  29   3      959.10      824.01     94.71 o 
  -4  29   3       38.56       91.41     75.05 o 
  -1  29   3     1958.74     1903.20    143.71 o 
   2  29   3       12.28      105.50     83.08 o 
   5  29   3      159.79       73.78     96.69 o 
   8  29   3        6.72       45.11     96.49 o 
  11  29   3      952.60      751.84    144.14 o 
  14  29   3      731.77      681.31    147.26 o 
  17  29   3       75.12      149.55    120.66 o 
  20  29   3      279.58      300.21    210.46 o 
  23  29   3        3.77      229.10    128.73 o 
 -51  30   3     1199.13     1481.29    224.40 o 
 -48  30   3       14.12      325.85    109.85 o 
 -45  30   3       34.42      204.00    102.42 o 
 -42  30   3      393.82      448.78    104.32 o 
 -39  30   3        7.50      133.23     88.67 o 
 -36  30   3     1383.88     1373.68    143.64 o 
 -33  30   3      675.66      764.22    122.07 o 
 -30  30   3        0.34       61.46     82.96 o 
 -27  30   3      360.15      216.09     76.16 o 
 -24  30   3      791.21      827.48     92.15 o 
 -21  30   3     1838.05     1752.88    115.83 o 
 -18  30   3     1106.45      978.64    103.64 o 
 -15  30   3      161.47      128.90     76.96 o 
 -12  30   3     3957.69     3912.84    155.80 o 
  -9  30   3     5137.80     4681.87    174.66 o 
  -6  30   3      315.70      202.10     80.20 o 
  -3  30   3      114.75      131.81     75.99 o 
   0  30   3       92.86       68.06     79.37 o 
   3  30   3     2339.85     2449.98    194.00 o 
   6  30   3     3124.93     2655.81    208.01 o 
   9  30   3     2565.60     2662.76    218.48 o 
  12  30   3        1.01       75.76    109.27 o 
  15  30   3      151.58      198.71    115.18 o 
  18  30   3      539.34      218.03    125.91 o 
  21  30   3       19.48      198.32    133.56 o 
 -53  31   3       50.14        1.45    303.84 o 
 -50  31   3      314.20      402.16    120.51 o 
 -47  31   3       23.39      163.31    104.50 o 
 -44  31   3        8.65      217.14    102.67 o 
 -41  31   3        3.36      209.30    101.96 o 
 -38  31   3      103.47      240.22    145.70 o 
 -35  31   3      630.61      708.64    121.42 o 
 -32  31   3     1901.16     1944.94    160.07 o 
 -29  31   3       82.19      203.44     94.75 o 
 -26  31   3      479.83      453.04     83.42 o 
 -23  31   3      102.88       96.55     70.53 o 
 -20  31   3      255.99      318.17     88.17 o 
 -17  31   3      122.42       87.94     74.52 o 
 -14  31   3       32.24       82.81     66.84 o 
 -11  31   3     4796.34     5028.37    178.63 o 
  -8  31   3       30.51       59.11     73.75 o 
  -5  31   3     5321.01     5219.96    187.38 o 
  -2  31   3      475.63      535.80    101.96 o 
   1  31   3       86.16      210.63    105.88 o 
   4  31   3      193.22      102.77     98.17 o 
   7  31   3     1122.58      966.85    148.16 o 
  10  31   3     2841.48     2933.74    233.22 o 
  13  31   3      361.81       55.97    115.38 o 
  16  31   3       82.08      226.85    131.48 o 
  19  31   3       11.68       76.34    125.81 o 
  22  31   3      184.97       63.97    351.81 o 
 -52  32   3      220.56      457.58    176.96 o 
 -49  32   3        0.34      207.67    110.45 o 
 -46  32   3        5.53      104.78    101.12 o 
 -43  32   3      204.75      273.07    142.88 o 
 -40  32   3     1068.35     1105.54    168.85 o 
 -37  32   3       57.36      148.07     86.57 o 
 -34  32   3     3471.68     3445.31    204.23 o 
 -31  32   3     4498.54     4066.78    212.82 o 
 -28  32   3      635.47      815.55     90.69 o 
 -25  32   3       20.85       68.86     74.61 o 
 -22  32   3     5791.40     5560.92    205.89 o 
 -19  32   3      219.47      229.47     82.72 o 
 -16  32   3      988.73      836.90    101.85 o 
 -13  32   3     3551.84     3387.20    154.81 o 
 -10  32   3        7.48       70.40     72.80 o 
  -7  32   3     1881.57     2001.92    129.91 o 
  -4  32   3     7618.58     6847.99    234.80 o 
  -1  32   3     4620.45     4385.38    246.01 o 
   2  32   3       71.57      146.29    104.77 o 
   5  32   3      332.67      271.69    109.53 o 
   8  32   3      793.60      663.14    139.85 o 
  11  32   3        0.70       22.25    111.72 o 
  14  32   3      350.69      331.20    138.42 o 
  17  32   3      415.53      510.89    143.40 o 
  20  32   3        1.56       60.42    172.24 o 
 -51  33   3      166.69      254.87    121.28 o 
 -48  33   3       91.67      151.82    105.81 o 
 -45  33   3        2.57       95.55     84.44 o 
 -42  33   3     1581.14     1632.14    169.26 o 
 -39  33   3       47.36       60.86     94.01 o 
 -36  33   3      344.89      402.47    133.33 o 
 -33  33   3     1106.27     1052.87    132.95 o 
 -30  33   3      712.33      680.28    112.72 o 
 -27  33   3       35.30      182.36     67.75 o 
 -24  33   3     1821.81     1622.63    130.28 o 
 -21  33   3     1263.39     1322.16    119.68 o 
 -18  33   3      100.08       95.35     75.99 o 
 -15  33   3     2615.33     2629.98    157.04 o 
 -12  33   3     3617.67     3684.74    163.66 o 
  -9  33   3      256.86      329.55     91.31 o 
  -6  33   3      378.18      576.80    124.12 o 
  -3  33   3      487.30      396.80    103.35 o 
   0  33   3      922.05      954.89    133.81 o 
   3  33   3       10.41      221.68    109.83 o 
   6  33   3        0.39      118.51    111.57 o 
   9  33   3      674.18      766.95    154.92 o 
  12  33   3       46.70       82.44    112.09 o 
  15  33   3       16.46       28.92    116.50 o 
  18  33   3      117.59      336.01    150.27 o 
 -53  34   3      176.44      116.30    319.83 o 
 -50  34   3      250.37      460.75    140.26 o 
 -47  34   3      206.86      185.70    105.33 o 
 -44  34   3      343.75      352.10    113.59 o 
 -41  34   3        8.52      165.89     97.25 o 
 -38  34   3        8.69       99.61     89.88 o 
 -35  34   3      174.82      383.71    110.49 o 
 -32  34   3     4627.20     4386.50    217.24 o 
 -29  34   3     1873.67     1674.76    132.57 o 
 -26  34   3       86.89      142.73     81.47 o 
 -23  34   3      183.79      336.16     92.14 o 
 -20  34   3       64.08       97.80     80.09 o 
 -17  34   3      561.57      725.53    104.46 o 
 -14  34   3     1773.57     2126.10    145.78 o 
 -11  34   3      436.09      412.43     93.08 o 
  -8  34   3     4781.57     4309.73    197.06 o 
  -5  34   3      904.07     1017.71    132.66 o 
  -2  34   3       22.79      178.23    105.48 o 
   1  34   3       31.39      101.27     99.94 o 
   4  34   3        0.61      164.16    107.00 o 
   7  34   3       88.64       24.86    105.54 o 
  10  34   3       29.66      127.74    125.51 o 
  13  34   3      113.86       74.48    125.50 o 
  16  34   3       80.92      224.04    147.25 o 
  19  34   3       49.10      660.01    440.49 o 
 -52  35   3       73.58      431.60    159.89 o 
 -49  35   3        6.46      114.70    105.87 o 
 -46  35   3        6.42      194.39    109.45 o 
 -43  35   3      107.21      121.36     91.95 o 
 -40  35   3      375.67      609.58    116.46 o 
 -37  35   3       63.88      173.95     92.39 o 
 -34  35   3      367.19      689.53    115.20 o 
 -31  35   3     1011.86     1320.39    137.61 o 
 -28  35   3     1850.22     1655.17    129.63 o 
 -25  35   3     1571.19     1432.39    128.47 o 
 -22  35   3     2881.59     3015.43    153.76 o 
 -19  35   3      291.18      316.82    111.28 o 
 -16  35   3      804.57      929.28    130.00 o 
 -13  35   3     4626.42     4357.02    213.66 o 
 -10  35   3     8626.34     7715.37    252.68 o 
  -7  35   3       91.93      164.54     93.48 o 
  -4  35   3     1441.33     1277.61    161.65 o 
  -1  35   3      278.12      321.02    128.21 o 
   2  35   3       11.63       73.08    104.90 o 
   5  35   3       87.80        9.49    106.64 o 
   8  35   3        2.45       14.64    114.67 o 
  11  35   3       39.95      216.94    128.10 o 
  14  35   3       98.40      304.59    152.71 o 
  17  35   3      285.24      385.25    415.78 o 
 -51  36   3        4.84       25.30    117.50 o 
 -48  36   3       65.04      141.51     94.61 o 
 -45  36   3        3.95      228.25    143.78 o 
 -42  36   3     1082.68     1283.70    180.85 o 
 -39  36   3       31.51      194.78     99.05 o 
 -36  36   3      125.32       98.98     88.27 o 
 -33  36   3      153.48      440.04    107.83 o 
 -30  36   3     2278.39     2414.97    159.11 o 
 -27  36   3        1.15      159.36     96.99 o 
 -24  36   3     4620.50     4404.91    199.57 o 
 -21  36   3      390.80      385.54     97.72 o 
 -18  36   3     1496.32     1396.40    124.84 o 
 -15  36   3      190.70      209.90    129.44 o 
 -12  36   3      189.75      300.33     89.10 o 
  -9  36   3     5587.74     5203.29    216.35 o 
  -6  36   3      175.34      106.76     94.27 o 
  -3  36   3      397.09      288.45    115.21 o 
   0  36   3     1142.42     1132.95    148.96 o 
   3  36   3      316.57      356.56    117.47 o 
   6  36   3      905.75     1103.45    161.71 o 
   9  36   3        8.95      272.97    133.46 o 
  12  36   3      224.15      129.83    130.55 o 
  15  36   3       31.11       57.42    177.34 o 
 -50  37   3       38.99      247.08    126.96 o 
 -47  37   3       20.74      158.13    111.06 o 
 -44  37   3       19.09       31.42    105.17 o 
 -41  37   3      146.47      142.66     98.23 o 
 -38  37   3      849.99      884.81    127.52 o 
 -35  37   3      109.81      132.39     92.48 o 
 -32  37   3      493.69      594.34    159.74 o 
 -29  37   3      735.42      957.18    127.03 o 
 -26  37   3      109.94       27.27     83.83 o 
 -23  37   3     1773.34     1704.40    151.76 o 
 -20  37   3     2307.27     2312.69    165.43 o 
 -17  37   3      744.53      655.01    133.38 o 
 -14  37   3        1.23       94.24     89.16 o 
 -11  37   3       78.35       74.53     79.23 o 
  -8  37   3      772.34      964.83    116.57 o 
  -5  37   3      399.67      351.72    116.74 o 
  -2  37   3     1393.75     1153.18    155.38 o 
   1  37   3       79.72      177.08    118.20 o 
   4  37   3        0.08       49.40    110.48 o 
   7  37   3      264.24      430.69    140.11 o 
  10  37   3       23.61        8.12    124.82 o 
  13  37   3       96.45       88.09    152.43 o 
 -52  38   3       22.78      260.35    153.59 o 
 -49  38   3        1.64      207.56    123.68 o 
 -46  38   3      467.65      584.78    130.59 o 
 -43  38   3        0.63      218.08    110.09 o 
 -40  38   3       74.82      211.69     97.64 o 
 -37  38   3      294.09      423.56    110.15 o 
 -34  38   3        1.62      215.94    100.38 o 
 -31  38   3       49.23      168.42    115.41 o 
 -28  38   3        4.66      161.90     90.36 o 
 -25  38   3      177.71      187.37     92.61 o 
 -22  38   3        1.75       76.82     87.29 o 
 -19  38   3       36.40      108.05     89.65 o 
 -16  38   3     1187.74     1094.34    132.38 o 
 -13  38   3      214.76      173.89     93.57 o 
 -10  38   3        0.25       91.96     78.72 o 
  -7  38   3        6.33       40.01     88.10 o 
  -4  38   3       58.59      138.65    106.09 o 
  -1  38   3      177.90      191.20    104.67 o 
   2  38   3       34.03       26.73    114.17 o 
   5  38   3      104.14      145.46    123.66 o 
   8  38   3        2.75      136.70    129.74 o 
  11  38   3       94.29      101.03    137.93 o 
 -51  39   3        0.04      277.86    187.41 o 
 -48  39   3      431.57      142.54    122.79 o 
 -45  39   3       94.29      231.95    108.88 o 
 -42  39   3      129.61      172.71    112.06 o 
 -39  39   3       71.70      141.20     98.32 o 
 -36  39   3      105.97      141.43     92.86 o 
 -33  39   3      136.49      162.78    121.48 o 
 -30  39   3       27.46       42.24     96.78 o 
 -27  39   3      594.96      836.71    157.39 o 
 -24  39   3      862.68      935.47    126.98 o 
 -21  39   3      264.90      138.62     90.92 o 
 -18  39   3     2274.87     2184.73    166.31 o 
 -15  39   3      699.94      772.20    117.92 o 
 -12  39   3      864.84      886.48    127.44 o 
  -9  39   3        3.71       74.29     77.95 o 
  -6  39   3       48.86       64.75     93.89 o 
  -3  39   3       58.96      196.65    116.03 o 
   0  39   3        0.10       43.49     99.61 o 
   3  39   3      167.67       74.79    125.05 o 
   6  39   3      130.87      330.94    137.02 o 
   9  39   3      311.17      446.17    156.66 o 
 -50  40   3      205.29      102.47    138.20 o 
 -47  40   3      152.43      243.80    122.28 o 
 -44  40   3      169.73      308.34    119.84 o 
 -41  40   3       79.72      256.10    106.02 o 
 -38  40   3      681.83      617.64    123.97 o 
 -35  40   3       17.84      136.09    116.67 o 
 -32  40   3     2501.18     2405.91    250.65 o 
 -29  40   3     1102.80     1176.15    165.86 o 
 -26  40   3     1173.21     1227.52    140.18 o 
 -23  40   3     4229.13     4083.64    221.30 o 
 -20  40   3        0.59       94.52     88.54 o 
 -17  40   3      498.16      314.86    110.86 o 
 -14  40   3      929.94     1023.36    187.38 o 
 -11  40   3      916.19     1075.76    135.13 o 
  -8  40   3      316.06      409.52    125.27 o 
  -5  40   3     1266.98     1125.04    150.75 o 
  -2  40   3      118.27      177.37    116.21 o 
   1  40   3      124.07      218.73    133.66 o 
   4  40   3       23.74      130.51    128.53 o 
   7  40   3      257.11      789.88    171.48 o 
  10  40   3      127.61      578.60    330.01 o 
 -49  41   3       91.69      220.35    125.93 o 
 -46  41   3        7.20      207.75    117.06 o 
 -43  41   3      140.00      327.88    118.57 o 
 -40  41   3      247.11      544.03    170.39 o 
 -37  41   3       85.99      298.59    144.83 o 
 -34  41   3      455.37      126.76    147.58 o 
 -31  41   3      500.46      453.92    130.83 o 
 -28  41   3     2360.27     2339.00    209.50 o 
 -25  41   3      350.80      443.81    152.11 o 
 -22  41   3        1.79      142.29     94.91 o 
 -19  41   3      145.19      353.50    103.98 o 
 -16  41   3      992.75      774.51    128.71 o 
 -13  41   3      585.85      801.13    141.30 o 
 -10  41   3        8.59       13.13     94.84 o 
  -7  41   3        7.14      225.50    114.09 o 
  -4  41   3      382.50      291.71    121.91 o 
  -1  41   3       63.16      161.30    108.70 o 
   2  41   3      706.47      656.24    160.33 o 
   5  41   3       99.44      231.66    151.80 o 
   8  41   3       10.42       41.37    212.99 o 
 -48  42   3      138.38      375.70    129.31 o 
 -45  42   3       44.24      135.89    120.58 o 
 -42  42   3      255.95      265.10    195.78 o 
 -39  42   3       22.73       68.09    124.29 o 
 -36  42   3       39.18      221.51    155.35 o 
 -33  42   3        0.33       46.86    142.72 o 
 -30  42   3        2.95      221.00    117.08 o 
 -27  42   3      358.81      705.12    144.94 o 
 -24  42   3      459.01      309.75    113.86 o 
 -21  42   3      101.59      133.77     95.90 o 
 -18  42   3      221.45      293.78    105.10 o 
 -15  42   3       92.29      240.93    126.15 o 
 -12  42   3       11.52      299.66    133.04 o 
  -9  42   3       33.54      108.42    115.91 o 
  -6  42   3      467.44      292.47    123.80 o 
  -3  42   3       38.40      293.89    122.81 o 
   0  42   3      260.71      255.50    127.50 o 
   3  42   3       11.38      298.85    151.64 o 
   6  42   3       58.73      382.29    164.14 o 
 -47  43   3       89.73      323.80    130.28 o 
 -44  43   3     1488.31     1784.87    416.59 o 
 -41  43   3       12.30      184.46    139.05 o 
 -38  43   3      449.96      346.10    202.53 o 
 -35  43   3      341.61      461.83    174.52 o 
 -32  43   3       43.24      250.09    254.95 o 
 -29  43   3     1390.04     1516.37    184.55 o 
 -26  43   3      223.37      493.41    109.86 o 
 -23  43   3        0.47      101.07     95.37 o 
 -20  43   3      467.53      503.38    130.22 o 
 -17  43   3      524.97      500.18    111.41 o 
 -14  43   3      214.84      282.25    113.52 o 
 -11  43   3      238.35      146.69    122.25 o 
  -8  43   3      705.34      847.75    145.73 o 
  -5  43   3        0.60      151.46    114.99 o 
  -2  43   3       72.31      199.70    133.82 o 
   1  43   3      124.64      286.68    141.28 o 
   4  43   3      680.19      576.39    180.38 o 
 -49  44   3       19.57        0.00    255.86 o 
 -46  44   3        4.44       98.36    139.71 o 
 -43  44   3      283.98      489.44    159.94 o 
 -40  44   3      161.36      567.98    156.16 o 
 -37  44   3      417.19      702.18    279.61 o 
 -34  44   3      537.26      583.62    174.21 o 
 -31  44   3     1167.99     1293.09    200.18 o 
 -28  44   3        0.76      184.71    126.74 o 
 -25  44   3       10.89       23.96     94.51 o 
 -22  44   3       78.47       42.16     88.65 o 
 -19  44   3        0.32       72.07    100.58 o 
 -16  44   3      112.28      103.03    105.57 o 
 -13  44   3      160.12      243.79    112.23 o 
 -10  44   3        1.53       43.33    115.79 o 
  -7  44   3       18.67      116.47    113.13 o 
  -4  44   3       29.73       34.34    107.88 o 
  -1  44   3      483.90      689.54    153.38 o 
   2  44   3      202.75      277.14    151.68 o 
   5  44   3       14.79        1.45    280.58 o 
 -45  45   3      189.35      131.67    161.34 o 
 -42  45   3      708.10      862.74    185.09 o 
 -39  45   3       59.28      174.58    143.00 o 
 -36  45   3       19.93      261.04    162.56 o 
 -33  45   3       76.97       54.82    139.10 o 
 -30  45   3        8.04      338.87    175.63 o 
 -27  45   3       14.85      230.89    127.27 o 
 -24  45   3       82.15      292.92    108.47 o 
 -21  45   3      593.49      775.96    130.70 o 
 -18  45   3       73.26       57.16    105.10 o 
 -15  45   3        3.24      276.87    110.42 o 
 -12  45   3       48.39      127.47    130.87 o 
  -9  45   3       51.07      115.10    130.96 o 
  -6  45   3       25.68        9.99    102.71 o 
  -3  45   3        0.09       83.30    120.64 o 
   0  45   3      117.28      131.92    135.30 o 
   3  45   3      813.44      282.03    350.36 o 
 -44  46   3     1701.56     1837.68    379.35 o 
 -41  46   3      174.39      471.79    157.27 o 
 -38  46   3       28.69        3.18    142.53 o 
 -35  46   3       73.76      135.82    158.32 o 
 -32  46   3       19.99      216.24    119.61 o 
 -29  46   3      316.59      106.16    126.70 o 
 -26  46   3        1.14       72.49    121.47 o 
 -23  46   3      379.63      372.62    116.64 o 
 -20  46   3       25.74       93.90    105.03 o 
 -17  46   3       95.32      207.71    109.08 o 
 -14  46   3      186.02      779.20    222.04 o 
 -11  46   3        4.58      127.95    127.98 o 
  -8  46   3        0.56      259.69    139.68 o 
  -5  46   3      120.85      366.87    137.40 o 
  -2  46   3      639.13      523.17    148.80 o 
   1  46   3      539.20     1195.00    377.98 o 
 -43  47   3      278.42      273.77    199.88 o 
 -40  47   3       28.25      331.04    189.05 o 
 -37  47   3      113.57      273.47    161.43 o 
 -34  47   3      122.25      157.00    166.76 o 
 -31  47   3      356.70      412.07    237.53 o 
 -28  47   3      334.06      537.69    157.38 o 
 -25  47   3        5.14      247.02    119.24 o 
 -22  47   3       67.76      215.72    113.70 o 
 -19  47   3      153.90       11.99    101.31 o 
 -16  47   3      157.03      306.04    122.62 o 
 -13  47   3       93.84       63.11    121.28 o 
 -10  47   3      154.09      137.16    134.36 o 
  -7  47   3      156.16      577.53    162.65 o 
  -4  47   3       28.65       89.99    133.59 o 
  -1  47   3       61.35        0.00    296.57 o 
 -42  48   3       10.16      127.41    154.30 o 
 -39  48   3      148.26      224.77    196.90 o 
 -36  48   3      300.26      593.92    243.47 o 
 -33  48   3       81.10      168.88    172.31 o 
 -30  48   3      231.81      317.57    192.00 o 
 -27  48   3      850.02      636.28    173.36 o 
 -24  48   3      183.29       21.69    110.32 o 
 -21  48   3        0.31        1.45     97.85 o 
 -18  48   3      326.30      525.04    159.46 o 
 -15  48   3       31.39      288.81    149.97 o 
 -12  48   3       98.74      195.22    206.38 o 
  -9  48   3      599.64      557.72    179.09 o 
  -6  48   3       41.48      239.61    136.44 o 
  -3  48   3      184.04      710.90    335.82 o 
 -41  49   3       38.98        0.00    248.60 o 
 -38  49   3      161.29      464.21    451.39 o 
 -35  49   3       75.07      280.37    202.46 o 
 -32  49   3      105.67      354.73    136.46 o 
 -29  49   3       27.95      181.16    155.83 o 
 -26  49   3       23.88      347.01    157.11 o 
 -23  49   3       57.53      406.85    120.39 o 
 -20  49   3      534.83      363.12    144.10 o 
 -17  49   3       18.42      112.26    124.27 o 
 -14  49   3        0.07       27.49    128.05 o 
 -11  49   3        4.99       74.81    140.55 o 
  -8  49   3        5.74       78.20    156.77 o 
 -40  50   3      402.93      151.19    242.78 o 
 -37  50   3       96.11      297.01    185.29 o 
 -34  50   3      154.20      192.32    180.93 o 
 -31  50   3      118.21      266.55    131.61 o 
 -28  50   3      138.35      132.48    142.94 o 
 -25  50   3       17.62      187.30    148.50 o 
 -22  50   3      206.32      288.10    131.90 o 
 -19  50   3      316.06      669.74    152.70 o 
 -16  50   3       34.08       94.68    138.40 o 
 -13  50   3        5.50        0.00    143.26 o 
 -10  50   3        4.52       11.78    164.45 o 
 -36  51   3       41.63      259.62    200.55 o 
 -33  51   3      761.80     1075.71    246.39 o 
 -30  51   3       62.13      132.03    151.59 o 
 -27  51   3      365.72      416.72    161.81 o 
 -24  51   3      286.23      328.60    134.45 o 
 -21  51   3       89.41       95.62    116.55 o 
 -18  51   3     1355.40     1583.38    221.96 o 
 -15  51   3       29.27      269.83    158.68 o 
 -12  51   3       14.43      111.94    247.14 o 
 -32  52   3        6.98      292.77    156.96 o 
 -29  52   3      212.32      157.08    158.96 o 
 -26  52   3       83.19      307.01    179.28 o 
 -23  52   3      702.89      743.44    157.57 o 
 -20  52   3      408.94      456.55    153.89 o 
 -17  52   3        0.01      330.17    308.93 o 
 -31  53   3       27.62      158.71    156.95 o 
 -28  53   3       28.61      129.36    187.55 o 
 -25  53   3        4.51      152.73    197.03 o 
 -22  53   3       89.60       43.11    152.76 o 
 -19  53   3       78.72      487.02    287.85 o 
 -27  54   3        6.23      213.71    322.74 o 
  -1   1   4   142683.80   146933.14    778.97 o 
  -3   2   4    47730.60    48058.46    401.27 o 
   0   2   4   164010.42   170214.08    804.58 o 
  -5   3   4     3121.83     3125.33     98.07 o 
  -2   3   4    31812.19    31184.82    290.29 o 
   1   3   4     2481.26     2236.67    100.08 o 
  -7   4   4      536.14      542.79     62.56 o 
  -4   4   4     2325.20     2109.08    100.10 o 
  -1   4   4    73313.99    73886.10    482.21 o 
   2   4   4    10448.25    10500.85    194.03 o 
  -9   5   4     1264.25     1302.84     83.66 o 
  -6   5   4    10171.68    10218.08    160.49 o 
  -3   5   4    22235.08    22662.95    238.25 o 
   0   5   4      130.79      180.40     52.25 o 
   3   5   4     2171.69     2221.48     97.33 o 
 -11   6   4     5271.08     4799.21    135.36 o 
  -8   6   4      908.87      884.13     71.27 o 
  -5   6   4     5333.25     5015.11    116.08 o 
  -2   6   4     8606.00     8466.33    142.76 o 
   1   6   4     2042.54     2112.62     97.21 o 
   4   6   4     1012.44     1072.25     75.27 o 
 -13   7   4        6.29      110.22     54.81 o 
 -10   7   4     1533.37     1504.29     83.58 o 
  -7   7   4     2842.79     2530.91     88.14 o 
  -4   7   4       44.21       53.04     44.15 o 
  -1   7   4     1225.04     1150.71     76.62 o 
   2   7   4     7789.82     7460.91    165.08 o 
   5   7   4      145.70      200.17     57.11 o 
 -15   8   4     1390.99     1334.51     84.93 o 
 -12   8   4       63.01       64.35     50.74 o 
  -9   8   4      198.59      202.17     53.77 o 
  -6   8   4      798.56      787.27     58.31 o 
  -3   8   4       21.45       28.45     48.20 o 
   0   8   4     6185.07     6330.40    151.30 o 
   3   8   4      439.03      354.79     61.27 o 
   6   8   4      189.67      182.99     57.44 o 
 -17   9   4        3.23       71.61     53.49 o 
 -14   9   4     7663.94     7262.08    168.83 o 
 -11   9   4      864.03      842.15     69.46 o 
  -8   9   4     1636.17     1630.67     75.00 o 
  -5   9   4      528.40      566.28     60.33 o 
  -2   9   4     4601.70     3809.81    121.98 o 
   1   9   4      191.08      133.28     51.54 o 
   4   9   4    10428.67     9994.76    195.94 o 
   7   9   4     3060.00     2815.09    114.31 o 
 -19  10   4     2074.33     1946.77    100.23 o 
 -16  10   4      186.09      148.17     54.26 o 
 -13  10   4       60.31       87.53     50.89 o 
 -10  10   4     3210.18     2909.44    108.73 o 
  -7  10   4     1174.46     1148.37     66.03 o 
  -4  10   4     1191.90     1113.92     75.09 o 
  -1  10   4      297.98      348.58     63.05 o 
   2  10   4        0.20       47.91     50.60 o 
   5  10   4     6624.38     6300.17    159.58 o 
   8  10   4     4990.83     4711.73    143.66 o 
 -21  11   4     5689.92     5132.58    171.26 o 
 -18  11   4       59.29       60.29     54.63 o 
 -15  11   4       90.73      104.87     55.28 o 
 -12  11   4      176.71      197.04     56.52 o 
  -9  11   4     7547.07     7221.92    141.98 o 
  -6  11   4       30.60       45.91     43.70 o 
  -3  11   4      945.36      911.93     73.37 o 
   0  11   4      633.48      624.33     67.98 o 
   3  11   4      196.74      195.26     59.73 o 
   6  11   4     1251.27     1216.64     84.59 o 
   9  11   4     1290.22     1295.65     88.84 o 
 -23  12   4      903.72      958.40     93.78 o 
 -20  12   4     1554.11     1186.47     93.52 o 
 -17  12   4     1529.59     1499.71     88.15 o 
 -14  12   4     3100.69     3247.53    117.85 o 
 -11  12   4     2180.68     2218.42     86.01 o 
  -8  12   4      500.53      562.10     61.44 o 
  -5  12   4      131.84      171.54     51.44 o 
  -2  12   4    10221.82     9975.71    192.08 o 
   1  12   4      122.91      217.45     56.87 o 
   4  12   4     7317.28     7150.90    198.82 o 
   7  12   4     4081.27     3870.97    133.35 o 
  10  12   4      160.80      213.27     67.85 o 
 -25  13   4     2162.45     1943.45    120.04 o 
 -22  13   4      482.28      620.14     83.21 o 
 -19  13   4      790.87      775.23     83.60 o 
 -16  13   4      556.47      584.66     66.49 o 
 -13  13   4     4151.57     4231.32    130.12 o 
 -10  13   4      416.67      372.10     51.40 o 
  -7  13   4       36.86       14.64     43.75 o 
  -4  13   4      584.65      713.27     70.07 o 
  -1  13   4      256.77      230.12     57.11 o 
   2  13   4       43.01       70.54     54.54 o 
   5  13   4      744.53      956.74     81.94 o 
   8  13   4      258.20      285.82     73.60 o 
  11  13   4       52.36      165.23     68.14 o 
 -27  14   4     1068.39     1289.40    105.19 o 
 -24  14   4     2532.14     2540.62    130.70 o 
 -21  14   4      277.79      278.87     71.64 o 
 -18  14   4      831.68      840.59     75.75 o 
 -15  14   4     1273.32     1227.25     83.25 o 
 -12  14   4        0.35       33.28     41.86 o 
  -9  14   4     2172.15     2240.58     98.15 o 
  -6  14   4       78.23      184.89     52.96 o 
  -3  14   4     3076.80     3058.74    116.58 o 
   0  14   4      549.30      525.59     68.67 o 
   3  14   4      324.31      352.91     65.70 o 
   6  14   4     1018.19     1082.21     84.78 o 
   9  14   4     7425.04     6631.59    241.95 o 
  12  14   4      972.41     1321.60    116.32 o 
 -29  15   4       70.81      138.62     70.41 o 
 -26  15   4       14.09       70.69     69.18 o 
 -23  15   4      854.84      968.92     93.63 o 
 -20  15   4     2613.67     2522.59    125.92 o 
 -17  15   4      822.06      876.21     75.30 o 
 -14  15   4     3297.11     3103.08    127.20 o 
 -11  15   4      117.34      156.43     53.91 o 
  -8  15   4     1491.47     1559.98     87.66 o 
  -5  15   4        8.22      121.12     50.22 o 
  -2  15   4     1202.22     1071.22     80.68 o 
   1  15   4      192.17      275.94     62.90 o 
   4  15   4     9434.79     9411.10    201.99 o 
   7  15   4      639.72      601.52     82.99 o 
  10  15   4      192.26      158.02     75.62 o 
  13  15   4      393.62      362.40     80.37 o 
 -31  16   4     1132.63     1238.40    115.01 o 
 -28  16   4     2828.67     3076.81    149.19 o 
 -25  16   4      714.96      719.77     88.51 o 
 -22  16   4     2216.88     2094.22    119.17 o 
 -19  16   4       25.84       70.39     59.55 o 
 -16  16   4       84.21      146.75     58.37 o 
 -13  16   4     2724.96     2660.23    109.36 o 
 -10  16   4      575.74      638.92     67.99 o 
  -7  16   4      443.29      426.14     62.07 o 
  -4  16   4      115.86       95.04     53.37 o 
  -1  16   4        0.26       46.56     50.26 o 
   2  16   4     6832.01     6565.17    171.12 o 
   5  16   4     2781.65     2928.46    122.72 o 
   8  16   4       18.91      144.82     72.29 o 
  11  16   4     2862.35     3100.72    145.23 o 
  14  16   4      615.38      589.46     89.50 o 
 -33  17   4      234.42      150.19     83.52 o 
 -30  17   4     1160.56     1247.39    108.37 o 
 -27  17   4       23.79      141.97     72.24 o 
 -24  17   4      409.77      524.33     81.24 o 
 -21  17   4      433.05      473.46     76.28 o 
 -18  17   4        5.88       46.00     56.23 o 
 -15  17   4       22.98       72.68     54.41 o 
 -12  17   4    12688.24    12501.16    234.96 o 
  -9  17   4      825.81      894.22     75.00 o 
  -6  17   4      614.38      613.51     69.09 o 
  -3  17   4     1131.36     1010.68     80.27 o 
   0  17   4     1639.83     1499.02     93.43 o 
   3  17   4     1517.49     1639.36     99.25 o 
   6  17   4     3214.02     3377.67    146.01 o 
   9  17   4      722.12      738.88     88.47 o 
  12  17   4     1098.16     1046.99    101.39 o 
  15  17   4       54.81      148.01     80.89 o 
 -35  18   4       89.86      136.93     91.60 o 
 -32  18   4        0.10      139.57     82.90 o 
 -29  18   4     1413.24     1369.76    111.95 o 
 -26  18   4     1037.48     1063.21     98.25 o 
 -23  18   4     1547.68     1357.11    104.68 o 
 -20  18   4     1672.67     1621.78    106.85 o 
 -17  18   4      973.36     1107.89     91.46 o 
 -14  18   4     1122.08     1052.39     81.56 o 
 -11  18   4     1724.46     1656.94     93.85 o 
  -8  18   4       32.80       53.44     51.70 o 
  -5  18   4      513.95      544.26     68.46 o 
  -2  18   4      495.36      386.86     66.37 o 
   1  18   4      760.94      894.58     81.62 o 
   4  18   4        0.18       83.00     59.01 o 
   7  18   4     1987.13     2057.45    120.96 o 
  10  18   4      178.62      225.83     73.78 o 
  13  18   4     1652.48     1764.00    135.18 o 
  16  18   4       22.94       90.94     77.11 o 
 -37  19   4        0.48      109.86     88.87 o 
 -34  19   4        9.08      159.97     81.92 o 
 -31  19   4      175.80      286.30    106.19 o 
 -28  19   4      264.75      263.18     78.93 o 
 -25  19   4      977.51     1065.26     98.84 o 
 -22  19   4      313.34      221.37     70.89 o 
 -19  19   4     1024.65      911.97     87.57 o 
 -16  19   4     6091.23     5364.35    171.15 o 
 -13  19   4    14174.51    13378.74    233.61 o 
 -10  19   4     5347.34     5582.09    156.74 o 
  -7  19   4        0.09      124.12     54.65 o 
  -4  19   4     2717.43     2543.41    113.97 o 
  -1  19   4      329.03      333.19     65.74 o 
   2  19   4      678.24      598.61     75.83 o 
   5  19   4     1129.88     1185.03    100.55 o 
   8  19   4      597.66      497.22     87.41 o 
  11  19   4      749.63      763.43     90.67 o 
  14  19   4      395.26      393.77     91.57 o 
  17  19   4       27.91       37.13     82.77 o 
 -39  20   4      162.36      248.28    102.73 o 
 -36  20   4     3190.27     2992.32    178.86 o 
 -33  20   4      542.43      677.53    108.50 o 
 -30  20   4     2076.84     2568.57    159.90 o 
 -27  20   4     1162.79     1190.14    107.15 o 
 -24  20   4      146.08      189.57     73.74 o 
 -21  20   4      127.39      252.96     68.28 o 
 -18  20   4     5786.16     5796.87    201.10 o 
 -15  20   4      554.98      550.03     70.76 o 
 -12  20   4    10797.56     9923.09    206.96 o 
  -9  20   4      969.93     1107.98     85.01 o 
  -6  20   4      304.86      271.77     62.92 o 
  -3  20   4     4345.36     4205.06    172.95 o 
   0  20   4     1138.31      987.03     85.80 o 
   3  20   4      870.80      864.47     84.73 o 
   6  20   4       46.48      213.18     75.96 o 
   9  20   4      268.62      230.91     77.66 o 
  12  20   4       14.48      151.68     79.17 o 
  15  20   4      281.21      502.68    105.11 o 
  18  20   4      171.27      269.83     95.57 o 
 -41  21   4        0.16       79.10    101.52 o 
 -38  21   4      904.81     1000.64    126.84 o 
 -35  21   4      232.00      438.49    102.32 o 
 -32  21   4     1438.37     1424.68    133.01 o 
 -29  21   4     4956.35     5263.81    199.06 o 
 -26  21   4        0.02      109.88     70.90 o 
 -23  21   4     2377.98     2395.80    128.91 o 
 -20  21   4        0.18       27.94     69.89 o 
 -17  21   4        3.09        9.85     65.03 o 
 -14  21   4     1718.82     1472.25     93.32 o 
 -11  21   4    12136.03    11469.17    245.06 o 
  -8  21   4       40.41       25.81     52.63 o 
  -5  21   4      519.56      530.99     75.11 o 
  -2  21   4       26.17      162.50     62.14 o 
   1  21   4        0.06      116.53     61.76 o 
   4  21   4      129.45      186.52     73.55 o 
   7  21   4      143.59      281.19     81.08 o 
  10  21   4      483.18      484.50    101.53 o 
  13  21   4     1429.76     1179.03    113.36 o 
  16  21   4      136.24      170.72     99.69 o 
  19  21   4       18.06       92.18     99.73 o 
 -43  22   4      164.05      132.52    107.34 o 
 -40  22   4        2.67      171.82     96.47 o 
 -37  22   4        8.14      248.63     94.75 o 
 -34  22   4     1525.86     1435.95    123.99 o 
 -31  22   4     3063.44     3096.18    220.24 o 
 -28  22   4      177.30      295.00     86.81 o 
 -25  22   4       84.41      115.03     72.76 o 
 -22  22   4      340.02      183.68     73.25 o 
 -19  22   4      213.52      294.25     79.68 o 
 -16  22   4     1268.66     1347.99    102.09 o 
 -13  22   4      748.74      811.76     79.69 o 
 -10  22   4      803.70      794.98     78.24 o 
  -7  22   4        0.54       37.77     59.45 o 
  -4  22   4     1662.14     1615.15    100.38 o 
  -1  22   4     1711.71     1664.92    102.72 o 
   2  22   4     4320.76     4093.05    162.75 o 
   5  22   4       52.15       87.04     68.08 o 
   8  22   4      869.98      805.63    103.29 o 
  11  22   4        0.90       33.71     74.16 o 
  14  22   4      177.40      258.09     99.57 o 
  17  22   4        2.29       26.18     91.83 o 
  20  22   4       93.38      127.50    109.59 o 
 -45  23   4       13.73       66.39    106.62 o 
 -42  23   4      527.94      478.26    116.56 o 
 -39  23   4      197.39      331.27    103.28 o 
 -36  23   4        0.21      148.29     90.68 o 
 -33  23   4     6055.96     5490.53    223.36 o 
 -30  23   4        5.59       91.09     91.48 o 
 -27  23   4     2282.37     2589.55    139.98 o 
 -24  23   4     3267.13     3294.07    148.11 o 
 -21  23   4      768.99      846.92    114.33 o 
 -18  23   4      426.80      301.43     86.22 o 
 -15  23   4     2657.57     2618.32    128.55 o 
 -12  23   4       40.98       87.97     61.52 o 
  -9  23   4      149.53      245.49     68.80 o 
  -6  23   4     5472.38     5298.89    193.91 o 
  -3  23   4      287.77      370.41     77.37 o 
   0  23   4      153.20      128.30     73.30 o 
   3  23   4      216.74      241.78     80.59 o 
   6  23   4      400.92      307.65     84.64 o 
   9  23   4       30.15        6.32     74.77 o 
  12  23   4       12.64      115.14     89.63 o 
  15  23   4        1.57      201.31    106.06 o 
  18  23   4       97.48       73.11     94.53 o 
  21  23   4       56.05      157.18    114.99 o 
 -47  24   4      675.15      546.76    143.65 o 
 -44  24   4      244.91      470.40    152.00 o 
 -41  24   4       37.06      320.17    105.61 o 
 -38  24   4       33.79       31.80     82.22 o 
 -35  24   4        0.33       92.45     88.41 o 
 -32  24   4     2422.33     2654.99    168.28 o 
 -29  24   4    36853.50    36749.00    496.95 o 
 -26  24   4      698.49      732.17     91.42 o 
 -23  24   4       26.47      173.77     95.30 o 
 -20  24   4      275.72      330.88    102.45 o 
 -17  24   4       15.76      108.76     75.45 o 
 -14  24   4     2016.29     1857.65    114.77 o 
 -11  24   4       30.13       71.57     66.00 o 
  -8  24   4      269.21      235.87     70.89 o 
  -5  24   4      200.35      209.24     76.73 o 
  -2  24   4      472.05      355.15     79.29 o 
   1  24   4     1529.09     1460.62    145.79 o 
   4  24   4      378.56      425.04     86.39 o 
   7  24   4      147.57      111.47     74.43 o 
  10  24   4     1366.58     1085.16    133.03 o 
  13  24   4        7.28      120.39     98.44 o 
  16  24   4      807.72      950.14    137.42 o 
  19  24   4        7.24      106.08    106.78 o 
  22  24   4      183.15      219.93    119.35 o 
 -49  25   4      406.10      346.38    185.63 o 
 -46  25   4       12.44       40.47    114.48 o 
 -43  25   4       14.54      237.62    108.08 o 
 -40  25   4      570.37      530.13    113.93 o 
 -37  25   4      373.06      462.91    107.56 o 
 -34  25   4    19975.42    18150.91    404.29 o 
 -31  25   4     1610.46     1661.45    160.09 o 
 -28  25   4      149.65      420.76     98.83 o 
 -25  25   4     3424.50     3324.31    192.02 o 
 -22  25   4     1043.34     1005.12    122.60 o 
 -19  25   4      133.92      113.70     98.22 o 
 -16  25   4     3060.93     2960.51    152.41 o 
 -13  25   4       34.99      102.47     65.97 o 
 -10  25   4     1166.42      994.03     96.75 o 
  -7  25   4     1589.10     1732.44    120.76 o 
  -4  25   4      365.48      362.74     79.06 o 
  -1  25   4      162.08      103.35     68.95 o 
   2  25   4      918.55     1013.91    110.85 o 
   5  25   4        0.28       54.98     76.44 o 
   8  25   4      193.83      296.68     92.68 o 
  11  25   4       95.47       60.56     85.90 o 
  14  25   4     1954.75     1951.16    170.66 o 
  17  25   4       38.06        0.00    101.31 o 
  20  25   4        5.57       43.44    106.88 o 
  23  25   4        0.00       55.04    138.04 o 
 -51  26   4        0.48        0.00    316.92 o 
 -48  26   4        0.90      114.54    135.37 o 
 -45  26   4      100.40      136.08    111.02 o 
 -42  26   4      260.47      364.11    127.17 o 
 -39  26   4      144.96      430.27    123.00 o 
 -36  26   4     1067.68     1022.63    139.41 o 
 -33  26   4     1441.36     1903.72    186.74 o 
 -30  26   4        6.36      251.48    105.63 o 
 -27  26   4      236.78      338.15    138.89 o 
 -24  26   4     1276.74     1389.74    163.54 o 
 -21  26   4        0.08       81.54     88.32 o 
 -18  26   4      147.64      178.79     73.41 o 
 -15  26   4      574.95      627.97     96.82 o 
 -12  26   4     1185.61     1388.09    109.25 o 
  -9  26   4      760.81      949.07     93.97 o 
  -6  26   4      195.52      174.01     75.65 o 
  -3  26   4       88.49       12.63     70.33 o 
   0  26   4        6.85      105.46     75.96 o 
   3  26   4       59.64      118.88     76.57 o 
   6  26   4       16.35       28.96     81.72 o 
   9  26   4       24.99        2.70     78.82 o 
  12  26   4      381.26      437.98    117.54 o 
  15  26   4      481.04      375.40    119.05 o 
  18  26   4        3.08       79.19    107.18 o 
  21  26   4       52.27      283.14    143.32 o 
  24  26   4       56.25      236.65    273.31 o 
 -50  27   4       64.94      348.91    338.73 o 
 -47  27   4        8.10      310.74    169.55 o 
 -44  27   4      326.72      376.25    146.22 o 
 -41  27   4       14.17      228.09    115.93 o 
 -38  27   4      267.74      355.78    132.77 o 
 -35  27   4      846.92     1213.18    203.89 o 
 -32  27   4     8673.60     8631.50    313.21 o 
 -29  27   4      490.96      701.79    108.45 o 
 -26  27   4      223.95      176.46    101.42 o 
 -23  27   4        0.92       84.90     90.83 o 
 -20  27   4      270.73      222.58     98.69 o 
 -17  27   4      569.81      538.63     95.23 o 
 -14  27   4     5349.11     5602.13    204.51 o 
 -11  27   4       16.44       53.98     70.26 o 
  -8  27   4       49.11      110.29     68.49 o 
  -5  27   4     5658.07     5246.92    184.62 o 
  -2  27   4       31.08       74.09     75.08 o 
   1  27   4       24.39       49.84     76.93 o 
   4  27   4      168.08      199.20     83.54 o 
   7  27   4      552.94      611.16    120.83 o 
  10  27   4      125.84      165.64     97.38 o 
  13  27   4     4725.54     4661.97    251.03 o 
  16  27   4       59.52      117.32    106.63 o 
  19  27   4       86.84      249.24    137.71 o 
  22  27   4      429.41      648.94    194.31 o 
 -49  28   4       13.14       53.78    138.86 o 
 -46  28   4       89.98      319.20    128.77 o 
 -43  28   4       24.31      153.02    117.87 o 
 -40  28   4     1841.02     1810.26    171.97 o 
 -37  28   4     4430.89     4285.94    240.18 o 
 -34  28   4     8094.00     7738.18    304.98 o 
 -31  28   4      357.61      621.09    118.38 o 
 -28  28   4     2611.27     2517.61    199.72 o 
 -25  28   4      307.96      316.94    102.20 o 
 -22  28   4       39.17       33.44     92.49 o 
 -19  28   4     1309.59     1460.09    139.52 o 
 -16  28   4       52.30      161.88     81.47 o 
 -13  28   4     1040.77      910.98    108.81 o 
 -10  28   4      159.12      264.04     76.71 o 
  -7  28   4     6981.69     6661.26    238.84 o 
  -4  28   4      653.80      578.31     96.55 o 
  -1  28   4     1058.80     1223.03    119.47 o 
   2  28   4      119.25      147.45     86.37 o 
   5  28   4      975.68     1032.80    161.74 o 
   8  28   4       26.00       73.60     92.58 o 
  11  28   4      876.97     1144.25    151.19 o 
  14  28   4      204.02      217.35    123.60 o 
  17  28   4       42.76      277.63    138.10 o 
  20  28   4       26.15       69.44    129.16 o 
  23  28   4        4.37      357.63    401.24 o 
 -51  29   4       31.07        0.00    322.74 o 
 -48  29   4      108.86      269.37    153.18 o 
 -45  29   4      254.15      536.53    136.62 o 
 -42  29   4       47.95      301.17    121.73 o 
 -39  29   4     1625.78     1569.65    201.16 o 
 -36  29   4       10.47      234.29    113.61 o 
 -33  29   4    22734.33    20140.58    525.84 o 
 -30  29   4      641.54      495.61    134.69 o 
 -27  29   4       85.57       94.52     90.37 o 
 -24  29   4      452.14      380.52    107.70 o 
 -21  29   4      103.36      301.20    103.31 o 
 -18  29   4     1265.49     1092.54    114.27 o 
 -15  29   4      287.44      378.26     92.70 o 
 -12  29   4        4.64       76.53     72.96 o 
  -9  29   4      568.81      628.38     99.69 o 
  -6  29   4      336.58      619.20     97.28 o 
  -3  29   4     9449.11     8959.77    273.29 o 
   0  29   4     2013.06     1788.09    139.73 o 
   3  29   4      655.78      561.13    105.92 o 
   6  29   4      432.25      383.56    109.92 o 
   9  29   4       58.28      236.92    100.90 o 
  12  29   4       20.58       15.98    113.05 o 
  15  29   4       91.02       80.52    116.05 o 
  18  29   4       13.21      246.87    142.06 o 
  21  29   4      142.50      265.84    257.47 o 
 -50  30   4       13.68      303.09    338.00 o 
 -47  30   4       24.93      136.23    129.67 o 
 -44  30   4       13.45      154.50    128.63 o 
 -41  30   4        0.03      103.32    108.14 o 
 -38  30   4       93.00      243.50    103.87 o 
 -35  30   4      128.24      256.84    113.47 o 
 -32  30   4     1625.03     1754.02    195.11 o 
 -29  30   4     1715.10     1772.98    159.38 o 
 -26  30   4      100.74       31.58     95.96 o 
 -23  30   4        3.70       30.33     87.89 o 
 -20  30   4      536.16      666.01    125.04 o 
 -17  30   4       88.00       91.54     80.52 o 
 -14  30   4        7.85       82.59     73.49 o 
 -11  30   4     1568.28     1287.57    114.44 o 
  -8  30   4      316.23      363.58     85.31 o 
  -5  30   4     7871.49     7547.33    233.11 o 
  -2  30   4     4651.93     3986.21    196.24 o 
   1  30   4       34.34       85.05     87.84 o 
   4  30   4       24.60       43.48     86.36 o 
   7  30   4      405.47      384.19    127.06 o 
  10  30   4        7.72        0.00    103.19 o 
  13  30   4      246.90      364.36    179.62 o 
  16  30   4      139.78      138.24    129.04 o 
  19  30   4       12.62      362.99    159.94 o 
 -49  31   4        1.46      119.04    123.80 o 
 -46  31   4        1.25      132.16    121.79 o 
 -43  31   4       48.80      249.31    119.20 o 
 -40  31   4        6.82       54.37    106.98 o 
 -37  31   4     3415.13     3423.12    213.88 o 
 -34  31   4      116.88      516.98    145.16 o 
 -31  31   4      822.37      955.11    159.36 o 
 -28  31   4     1142.04     1113.83    135.44 o 
 -25  31   4     2314.48     2321.02    176.07 o 
 -22  31   4      226.90      447.84    142.32 o 
 -19  31   4      148.12      127.78     83.65 o 
 -16  31   4       34.14      112.90     85.67 o 
 -13  31   4        4.16       61.64     81.92 o 
 -10  31   4      195.95      233.65     85.38 o 
  -7  31   4    13867.82    13869.64    305.72 o 
  -4  31   4     3444.93     3613.55    240.77 o 
  -1  31   4     2101.50     2092.12    148.46 o 
   2  31   4      482.34      751.21    121.62 o 
   5  31   4      101.35      145.29    109.86 o 
   8  31   4      136.29      296.38    123.49 o 
  11  31   4       81.10      102.45    115.79 o 
  14  31   4       23.96       99.66    124.11 o 
  17  31   4      151.48      211.14    147.95 o 
 -48  32   4       38.28      222.64    125.48 o 
 -45  32   4      383.06      202.74    123.98 o 
 -42  32   4        1.08      128.61    112.08 o 
 -39  32   4      292.29      239.96    113.33 o 
 -36  32   4     2501.31     2494.61    216.07 o 
 -33  32   4     1782.10     1882.25    191.16 o 
 -30  32   4       18.63       70.22    113.79 o 
 -27  32   4      834.26      908.77    131.14 o 
 -24  32   4      153.59       87.83     93.45 o 
 -21  32   4      506.49      555.88    114.08 o 
 -18  32   4      133.85       62.59     81.72 o 
 -15  32   4       51.20      164.27     86.33 o 
 -12  32   4        1.32       80.28     86.79 o 
  -9  32   4    14352.06    14117.71    337.48 o 
  -6  32   4    25277.82    22853.67    436.01 o 
  -3  32   4       25.81      154.75     95.49 o 
   0  32   4       13.97      162.41    107.57 o 
   3  32   4       78.77      101.03    112.21 o 
   6  32   4      256.28      195.41    111.75 o 
   9  32   4      428.58      336.75    121.94 o 
  12  32   4       54.66      155.34    130.97 o 
  15  32   4        5.28      191.39    145.85 o 
  18  32   4       36.05        0.00    242.78 o 
 -50  33   4        5.10      251.72    191.76 o 
 -47  33   4        0.89      207.54    126.08 o 
 -44  33   4       30.07      236.22    124.35 o 
 -41  33   4      185.95      312.94    119.55 o 
 -38  33   4      118.11      176.26    120.77 o 
 -35  33   4      368.42      443.89    140.95 o 
 -32  33   4      571.79      489.19    146.20 o 
 -29  33   4      424.11      460.60    135.14 o 
 -26  33   4      192.93      177.26    109.53 o 
 -23  33   4      439.73      528.49    128.51 o 
 -20  33   4      775.19      743.22    111.36 o 
 -17  33   4      223.13      137.74     88.67 o 
 -14  33   4      495.35      531.83    100.83 o 
 -11  33   4      745.00      573.25    111.74 o 
  -8  33   4       35.77      320.94    100.21 o 
  -5  33   4     2234.32     2329.42    168.85 o 
  -2  33   4     2153.08     2250.11    174.01 o 
   1  33   4        5.39       39.42    106.09 o 
   4  33   4      241.90      250.35    117.09 o 
   7  33   4       11.10       93.18    116.00 o 
  10  33   4       42.63      140.40    119.96 o 
  13  33   4      180.70      283.75    138.58 o 
  16  33   4      114.43      118.79    166.08 o 
 -49  34   4       33.84      141.32    148.88 o 
 -46  34   4        4.55      141.76    117.93 o 
 -43  34   4       31.15      253.25    116.84 o 
 -40  34   4       91.03       21.33    121.70 o 
 -37  34   4        2.84      104.23    121.94 o 
 -34  34   4        0.96       97.58    115.33 o 
 -31  34   4      740.79      832.84    150.85 o 
 -28  34   4       24.13       60.40     99.52 o 
 -25  34   4      259.70      251.60    111.71 o 
 -22  34   4      776.16      635.80    121.71 o 
 -19  34   4        0.17       82.69     86.55 o 
 -16  34   4      565.30      501.66     99.10 o 
 -13  34   4      682.64      754.44    119.68 o 
 -10  34   4      197.38      455.59    101.59 o 
  -7  34   4      166.59      560.37    120.53 o 
  -4  34   4     2877.67     2564.30    187.37 o 
  -1  34   4      984.69      920.85    141.47 o 
   2  34   4      778.96      672.04    142.96 o 
   5  34   4       67.90      211.78    118.47 o 
   8  34   4       67.81      197.08    124.32 o 
  11  34   4      204.87      404.47    149.13 o 
  14  34   4      114.16      173.08    156.52 o 
 -48  35   4       22.47      325.52    142.72 o 
 -45  35   4      240.06      352.67    124.04 o 
 -42  35   4      167.22       47.01    129.27 o 
 -39  35   4      147.36      106.28    127.81 o 
 -36  35   4      633.74      635.73    143.37 o 
 -33  35   4      160.02      172.01    118.30 o 
 -30  35   4       15.69      284.99    125.10 o 
 -27  35   4       25.59       89.23    106.69 o 
 -24  35   4     1010.54     1040.64    148.21 o 
 -21  35   4      719.31      708.63    174.25 o 
 -18  35   4       23.37       81.00     85.34 o 
 -15  35   4        0.02       77.82     92.93 o 
 -12  35   4     4673.95     4554.14    215.86 o 
  -9  35   4     3459.69     3251.91    184.84 o 
  -6  35   4    18583.16    17057.23    399.77 o 
  -3  35   4     1482.54     1640.22    170.82 o 
   0  35   4      422.65      313.61    122.87 o 
   3  35   4       88.99      183.74    122.54 o 
   6  35   4      253.49      418.47    164.72 o 
   9  35   4      534.29      546.74    148.56 o 
  12  35   4        5.22      291.79    186.75 o 
 -47  36   4      289.89      454.25    142.17 o 
 -44  36   4      177.49      340.11    154.84 o 
 -41  36   4      852.13      598.75    171.28 o 
 -38  36   4      474.89      759.97    154.25 o 
 -35  36   4       37.99       22.02    118.09 o 
 -32  36   4      396.27      302.17    126.75 o 
 -29  36   4      222.98      134.29    125.45 o 
 -26  36   4       28.00       92.92    111.75 o 
 -23  36   4       42.09       88.89    110.03 o 
 -20  36   4       39.90        9.10     83.83 o 
 -17  36   4       44.00       90.14     91.54 o 
 -14  36   4     1036.93     1270.80    142.06 o 
 -11  36   4     6407.51     6522.60    269.15 o 
  -8  36   4       38.73      292.91    100.59 o 
  -5  36   4       16.83      258.50    109.59 o 
  -2  36   4      611.27      272.04    115.44 o 
   1  36   4       15.61        1.56    107.71 o 
   4  36   4      148.98       81.07    120.90 o 
   7  36   4       10.99      177.90    128.74 o 
  10  36   4      102.68       91.66    138.46 o 
 -49  37   4       31.52      364.26    196.19 o 
 -46  37   4       17.21      275.36    148.95 o 
 -43  37   4      183.53      242.40    129.33 o 
 -40  37   4       21.26      161.32    139.32 o 
 -37  37   4       97.51      195.63    143.11 o 
 -34  37   4      550.27      466.09    139.70 o 
 -31  37   4       35.39      120.68    128.88 o 
 -28  37   4      375.03      498.32    125.07 o 
 -25  37   4      424.25      307.54    122.62 o 
 -22  37   4      192.57      323.32    109.42 o 
 -19  37   4      639.72      688.40    116.57 o 
 -16  37   4      385.43      316.05    114.68 o 
 -13  37   4        0.12      170.63    108.82 o 
 -10  37   4      458.60      569.15    117.73 o 
  -7  37   4      139.18      124.15    105.28 o 
  -4  37   4        7.37      180.37    107.90 o 
  -1  37   4      167.57      203.31    128.00 o 
   2  37   4       50.54      167.78    127.78 o 
   5  37   4       45.55      132.11    134.10 o 
   8  37   4       47.66      116.61    133.03 o 
  11  37   4       96.90       41.70    209.06 o 
 -48  38   4        0.51      123.68    170.52 o 
 -45  38   4       75.71      245.25    134.94 o 
 -42  38   4       26.43      130.17    123.31 o 
 -39  38   4        7.44       28.92    115.43 o 
 -36  38   4      664.95      492.63    141.74 o 
 -33  38   4       18.47      362.72    208.79 o 
 -30  38   4      165.77      243.14    140.20 o 
 -27  38   4      429.46      335.52    111.79 o 
 -24  38   4      962.04      992.04    142.74 o 
 -21  38   4       11.67      146.14    102.40 o 
 -18  38   4      178.89      307.80    126.08 o 
 -15  38   4      401.44      707.35    123.72 o 
 -12  38   4     1426.40     1269.24    132.49 o 
  -9  38   4      171.71      156.80    114.69 o 
  -6  38   4       15.66      191.68    116.04 o 
  -3  38   4      890.49      916.83    189.69 o 
   0  38   4        9.91       41.48    110.83 o 
   3  38   4       41.37      178.50    130.45 o 
   6  38   4      151.56      156.82    137.82 o 
   9  38   4       37.87        2.42    142.35 o 
 -47  39   4      283.01      500.00    293.68 o 
 -44  39   4       26.39       76.53    129.16 o 
 -41  39   4      215.06      258.47    131.34 o 
 -38  39   4      247.13      350.56    153.81 o 
 -35  39   4       50.33       31.25    119.87 o 
 -32  39   4       12.42       63.66    125.80 o 
 -29  39   4     3237.08     3037.28    239.98 o 
 -26  39   4       59.86        0.70    113.80 o 
 -23  39   4       35.72      232.13    132.13 o 
 -20  39   4      236.94      247.73    113.91 o 
 -17  39   4      199.70      338.66    120.44 o 
 -14  39   4      337.08      323.97    113.33 o 
 -11  39   4     1356.87     1222.87    146.89 o 
  -8  39   4      518.73      556.13    149.42 o 
  -5  39   4      983.38     1237.90    181.30 o 
  -2  39   4      257.17      302.25    114.61 o 
   1  39   4        7.37       50.53    115.85 o 
   4  39   4       78.12       81.15    125.17 o 
   7  39   4       64.30      121.75    143.88 o 
 -46  40   4       57.23      410.90    240.87 o 
 -43  40   4       41.72      248.66    129.38 o 
 -40  40   4       39.20       16.92    121.17 o 
 -37  40   4        7.88      173.70    135.34 o 
 -34  40   4       35.63      221.86    128.29 o 
 -31  40   4      193.65      363.20    143.38 o 
 -28  40   4        0.92      217.71    170.09 o 
 -25  40   4      369.37      218.30    137.81 o 
 -22  40   4      205.96      460.11    135.13 o 
 -19  40   4       94.95      310.08    117.71 o 
 -16  40   4       34.54      210.91    101.31 o 
 -13  40   4        0.51       75.62     94.19 o 
 -10  40   4     1237.22     1143.60    160.86 o 
  -7  40   4      295.06      220.37    187.63 o 
  -4  40   4      295.93      392.85    158.22 o 
  -1  40   4       46.09      174.81    127.34 o 
   2  40   4        9.41      385.27    157.97 o 
   5  40   4      117.19      138.71    154.68 o 
 -45  41   4      303.18      357.31    205.33 o 
 -42  41   4       23.36      161.41    121.46 o 
 -39  41   4        4.22        0.00    124.23 o 
 -36  41   4        8.68      178.98    118.48 o 
 -33  41   4      541.28      582.69    161.32 o 
 -30  41   4       99.05      219.34    178.48 o 
 -27  41   4       48.19       87.76    120.61 o 
 -24  41   4        1.72      160.58    128.71 o 
 -21  41   4       98.28      145.94     94.28 o 
 -18  41   4       63.46       81.64     99.87 o 
 -15  41   4        0.08      168.49     98.29 o 
 -12  41   4      244.37      183.64    119.78 o 
  -9  41   4        0.51       25.79    133.62 o 
  -6  41   4     1052.51      909.93    149.60 o 
  -3  41   4       60.65       35.04    121.96 o 
   0  41   4       41.88      186.92    135.01 o 
   3  41   4       11.63      118.15    149.86 o 
   6  41   4       14.51      391.07    302.39 o 
 -44  42   4       60.53       65.34    138.83 o 
 -41  42   4      126.84      387.50    145.87 o 
 -38  42   4      287.96      237.55    136.57 o 
 -35  42   4        0.36      197.64    160.52 o 
 -32  42   4      330.41      379.02    207.55 o 
 -29  42   4     1431.56     1855.83    243.52 o 
 -26  42   4        1.66       59.09    128.94 o 
 -23  42   4      118.49       70.56    115.68 o 
 -20  42   4      913.94     1060.69    159.86 o 
 -17  42   4      587.44      410.42    122.33 o 
 -14  42   4      694.67      857.31    137.06 o 
 -11  42   4        2.86      156.99    110.14 o 
  -8  42   4       13.58      143.50    131.57 o 
  -5  42   4       66.87      121.60    115.53 o 
  -2  42   4        0.31        0.73    120.50 o 
   1  42   4      110.03      228.66    151.65 o 
   4  42   4       45.15      412.87    283.49 o 
 -43  43   4       51.99      154.65    132.53 o 
 -40  43   4      290.06      282.55    172.58 o 
 -37  43   4       13.71       15.37    122.41 o 
 -34  43   4       21.50      251.28    171.87 o 
 -31  43   4       13.46      378.82    162.84 o 
 -28  43   4      379.73      244.98    164.16 o 
 -25  43   4        2.67       83.43    108.94 o 
 -22  43   4       36.56       77.62    100.15 o 
 -19  43   4       11.66      197.83    105.14 o 
 -16  43   4       42.27      212.57    104.87 o 
 -13  43   4        2.68       81.48    123.29 o 
 -10  43   4      608.84      545.17    201.48 o 
  -7  43   4       15.51       69.45    133.78 o 
  -4  43   4        8.36       56.26    124.35 o 
  -1  43   4        0.00      140.48    126.07 o 
   2  43   4      125.10      456.49    290.76 o 
 -42  44   4        2.48       88.14    164.05 o 
 -39  44   4       13.64       86.74    160.19 o 
 -36  44   4       52.93      183.82    173.73 o 
 -33  44   4       87.64      203.29    156.05 o 
 -30  44   4      229.52      155.11    163.21 o 
 -27  44   4       10.13        0.00    141.39 o 
 -24  44   4      118.36      316.82    232.89 o 
 -21  44   4        3.13       58.98    105.81 o 
 -18  44   4        4.14       12.97    110.68 o 
 -15  44   4       87.63      255.45    109.38 o 
 -12  44   4      335.20      411.46    140.78 o 
  -9  44   4        0.58       51.56    136.69 o 
  -6  44   4       20.97       52.52    148.07 o 
  -3  44   4       36.21      131.77    142.07 o 
   0  44   4        1.66        0.00    252.96 o 
 -41  45   4       13.80        0.00    140.09 o 
 -38  45   4       35.27      322.88    179.09 o 
 -35  45   4       40.15       52.86    157.42 o 
 -32  45   4       10.97      221.86    164.61 o 
 -29  45   4        1.63       42.13    158.18 o 
 -26  45   4      145.85      289.33    131.11 o 
 -23  45   4       50.76      104.72    107.87 o 
 -20  45   4        6.42      104.92    110.89 o 
 -17  45   4        8.12      173.71    116.08 o 
 -14  45   4       33.66      119.09    131.30 o 
 -11  45   4       29.56      145.09    140.05 o 
  -8  45   4      145.37      426.16    160.38 o 
  -5  45   4      434.89      622.08    346.05 o 
  -2  45   4      445.34        0.00    287.85 o 
 -37  46   4       31.05      138.11    171.15 o 
 -34  46   4      145.73      275.91    161.62 o 
 -31  46   4      478.68      289.04    177.56 o 
 -28  46   4       48.67      146.69    151.79 o 
 -25  46   4       13.33        0.00    114.07 o 
 -22  46   4      110.57      119.67    103.45 o 
 -19  46   4        1.36       73.63    115.53 o 
 -16  46   4       40.60       99.26    124.20 o 
 -13  46   4      241.98      420.74    157.64 o 
 -10  46   4        0.71        0.00    138.92 o 
  -7  46   4      290.96      415.14    332.91 o 
 -36  47   4      863.89     1554.11    225.61 o 
 -33  47   4      206.06      268.40    172.70 o 
 -30  47   4      354.83      610.88    190.45 o 
 -27  47   4       10.49       79.46    167.68 o 
 -24  47   4       25.88       75.24    122.74 o 
 -21  47   4      163.15      310.91    155.97 o 
 -18  47   4        9.54      175.67    121.70 o 
 -15  47   4       40.24      110.22    145.08 o 
 -12  47   4       34.73      141.20    156.64 o 
  -9  47   4      250.58      561.96    219.19 o 
 -35  48   4       14.58      152.29    176.41 o 
 -32  48   4       10.73        7.34    161.55 o 
 -29  48   4      266.95      370.49    205.99 o 
 -26  48   4      172.20      138.65    175.57 o 
 -23  48   4      400.11      454.35    133.39 o 
 -20  48   4       25.89      115.30    117.24 o 
 -17  48   4      158.64      324.77    141.30 o 
 -14  48   4        0.81       97.48    153.41 o 
 -11  48   4       32.39      213.08    181.43 o 
 -31  49   4       27.36      141.50    169.44 o 
 -28  49   4        0.59      442.82    199.98 o 
 -25  49   4      628.97      629.10    154.45 o 
 -22  49   4        0.45       70.81    120.25 o 
 -19  49   4        2.91      147.95    144.18 o 
 -16  49   4      164.44      574.26    212.25 o 
 -13  49   4        1.46       43.29    191.73 o 
 -30  50   4       75.11       25.80    219.92 o 
 -27  50   4       61.08      133.23    257.09 o 
 -24  50   4        3.07      159.38    170.77 o 
 -21  50   4        3.50      138.57    143.34 o 
 -18  50   4       55.95      189.52    195.44 o 
 -15  50   4       31.44      412.87    324.19 o 
 -29  51   4      133.84      952.22    391.07 o 
 -26  51   4        0.10        0.00    249.19 o 
 -23  51   4       45.61       40.05    145.10 o 
   0   1   5      647.76      486.69    100.47 o 
  -2   2   5     3462.34     3213.72    141.04 o 
   1   2   5      785.35      761.52    102.08 o 
  -4   3   5     8931.97     8113.88    204.75 o 
  -1   3   5     1505.99     1564.16    112.28 o 
   2   3   5       41.13       92.58     71.07 o 
  -6   4   5       73.74      138.53     71.99 o 
  -3   4   5     9604.04     8754.94    213.73 o 
   0   4   5       36.99      106.01     68.49 o 
   3   4   5      124.42       82.31     67.86 o 
  -8   5   5       51.44      109.96     64.18 o 
  -5   5   5      457.64      265.99     77.51 o 
  -2   5   5     1198.52     1167.32    100.08 o 
   1   5   5     8343.97     7882.87    185.23 o 
   4   5   5     2338.22     2225.41    111.29 o 
 -10   6   5      926.36      804.41     88.97 o 
  -7   6   5      325.55      491.79     80.33 o 
  -4   6   5       58.25      156.21     75.60 o 
  -1   6   5      916.71      787.72     89.10 o 
   2   6   5      122.79      131.38     63.02 o 
   5   6   5      881.73      911.65     83.34 o 
 -12   7   5      878.52     1029.64     98.63 o 
  -9   7   5       34.05        0.00     64.20 o 
  -6   7   5      213.80      269.40     97.36 o 
  -3   7   5     1749.69     1668.58    111.06 o 
   0   7   5      694.57      650.32     78.52 o 
   3   7   5        2.90       32.61     55.81 o 
   6   7   5      546.51      453.04     75.31 o 
 -14   8   5     1230.28     1467.33    107.03 o 
 -11   8   5      109.16      122.20     67.88 o 
  -8   8   5     2596.82     2471.29    127.93 o 
  -5   8   5      838.94      879.17     92.40 o 
  -2   8   5      875.00      845.98     90.72 o 
   1   8   5     8438.47     8389.78    194.69 o 
   4   8   5     1377.40     1386.09     97.03 o 
   7   8   5     1552.30     1677.47    105.36 o 
 -16   9   5     1009.32     1051.91    102.40 o 
 -13   9   5      432.80      618.69     84.70 o 
 -10   9   5       76.65      122.21     64.51 o 
  -7   9   5     1514.43     1494.89    109.12 o 
  -4   9   5      155.33      168.54     75.76 o 
  -1   9   5     1124.10     1081.13     89.32 o 
   2   9   5      167.16      154.21     63.45 o 
   5   9   5        2.95       78.95     64.19 o 
   8   9   5     6352.74     5737.17    173.35 o 
 -18  10   5     4908.55     4753.82    175.92 o 
 -15  10   5        3.44      135.81     70.57 o 
 -12  10   5       18.30       35.32     63.61 o 
  -9  10   5      119.56      143.26     70.32 o 
  -6  10   5     3713.85     3309.29    147.59 o 
  -3  10   5      203.28      255.52     74.07 o 
   0  10   5       24.43       45.71     57.99 o 
   3  10   5       14.87       65.07     58.50 o 
   6  10   5      233.47      319.14     72.47 o 
   9  10   5       35.55      125.52     75.37 o 
 -20  11   5       54.26      122.39     73.69 o 
 -17  11   5       48.58       48.80     73.08 o 
 -14  11   5       22.35       65.06     61.99 o 
 -11  11   5     3153.76     3028.34    142.32 o 
  -8  11   5      784.60      616.80     87.18 o 
  -5  11   5     1904.17     1846.79    119.13 o 
  -2  11   5     1210.99     1107.97     82.51 o 
   1  11   5       21.56       70.00     60.29 o 
   4  11   5      734.07      880.26     87.89 o 
   7  11   5     2300.98     2228.68    119.49 o 
  10  11   5      129.84      309.13     82.89 o 
 -22  12   5       35.81      149.40     78.60 o 
 -19  12   5       55.17      132.99     84.42 o 
 -16  12   5     1672.57     1867.68    117.40 o 
 -13  12   5       21.01       45.20     67.01 o 
 -10  12   5      362.44      462.93     81.12 o 
  -7  12   5       85.31       79.61     72.15 o 
  -4  12   5       77.21      166.52     73.16 o 
  -1  12   5      465.38      499.13     73.62 o 
   2  12   5      160.93      211.70     69.81 o 
   5  12   5      165.72      253.66     71.57 o 
   8  12   5     2620.99     2748.81    142.56 o 
  11  12   5      388.30      630.85     92.17 o 
 -24  13   5       27.65      122.24     77.35 o 
 -21  13   5      285.15      272.62     88.71 o 
 -18  13   5        2.44       79.38     84.13 o 
 -15  13   5      851.60      865.17     91.88 o 
 -12  13   5       22.79       43.89     71.11 o 
  -9  13   5      403.01      366.49     80.85 o 
  -6  13   5      485.22      517.61     88.10 o 
  -3  13   5     1023.36      957.55     85.79 o 
   0  13   5       58.38       40.05     61.34 o 
   3  13   5     2279.24     2536.69    123.03 o 
   6  13   5     7030.18     6470.14    185.53 o 
   9  13   5    14532.70    14327.60    301.81 o 
  12  13   5     1164.42     1436.54    116.65 o 
 -26  14   5       77.41      198.52     79.32 o 
 -23  14   5      368.65      374.62    102.90 o 
 -20  14   5       40.03       12.23     79.56 o 
 -17  14   5      593.86      630.17    113.24 o 
 -14  14   5       38.75       79.59     71.12 o 
 -11  14   5      352.58      256.49     79.05 o 
  -8  14   5      619.15      798.01     93.46 o 
  -5  14   5        6.13       76.96     72.63 o 
  -2  14   5       52.90      107.68     62.87 o 
   1  14   5     1234.44     1501.98    102.23 o 
   4  14   5     7030.60     6612.75    190.46 o 
   7  14   5     4053.17     4077.19    168.82 o 
  10  14   5     1190.92     1164.14    109.06 o 
  13  14   5      261.78      182.27     75.58 o 
 -28  15   5       12.15       87.96     78.37 o 
 -25  15   5       62.63      105.93     75.21 o 
 -22  15   5      584.02      613.84    103.71 o 
 -19  15   5      205.51      294.00     90.44 o 
 -16  15   5      710.88      820.36    107.37 o 
 -13  15   5      126.53      198.88     80.00 o 
 -10  15   5     4294.02     3902.23    162.59 o 
  -7  15   5       13.23       49.55     65.56 o 
  -4  15   5       38.20       80.12     59.86 o 
  -1  15   5     1885.73     1857.84    108.80 o 
   2  15   5     1056.51     1134.09     94.58 o 
   5  15   5      701.68      780.65     97.42 o 
   8  15   5     1297.20     1374.55    115.09 o 
  11  15   5      255.13      314.87     84.44 o 
  14  15   5      128.20      209.68     82.61 o 
 -30  16   5       82.48      133.70     77.39 o 
 -27  16   5       77.83      190.01     78.42 o 
 -24  16   5       21.82       67.80     83.72 o 
 -21  16   5     1986.94     2157.54    143.81 o 
 -18  16   5     1911.98     1771.48    135.63 o 
 -15  16   5     1048.63      999.04     93.32 o 
 -12  16   5     7696.81     7227.85    211.96 o 
  -9  16   5       57.29      204.92     76.11 o 
  -6  16   5      726.62      600.75     89.80 o 
  -3  16   5      234.98      259.36     68.58 o 
   0  16   5     3557.83     3322.73    138.32 o 
   3  16   5     3182.81     3015.83    135.06 o 
   6  16   5      722.78      493.92     88.06 o 
   9  16   5      141.57      207.42     76.40 o 
  12  16   5      150.58      169.78     77.59 o 
  15  16   5      421.32      535.62     94.89 o 
 -32  17   5     1476.82     1410.85    136.38 o 
 -29  17   5       16.31       65.29     72.62 o 
 -26  17   5     1142.84     1176.78    124.04 o 
 -23  17   5       46.10       51.38     79.30 o 
 -20  17   5        1.19       72.68     78.93 o 
 -17  17   5     1178.68     1242.61    118.51 o 
 -14  17   5     2970.01     3034.77    153.08 o 
 -11  17   5      187.84      379.92     90.82 o 
  -8  17   5     2290.22     2185.62    129.54 o 
  -5  17   5      129.48       97.09     63.84 o 
  -2  17   5     1467.60     1731.12    114.70 o 
   1  17   5     1155.07     1175.87     97.53 o 
   4  17   5      223.62      343.21     79.53 o 
   7  17   5      394.21      573.07     93.01 o 
  10  17   5      177.17      319.85     80.36 o 
  13  17   5       13.45       63.86     76.95 o 
  16  17   5      116.60      310.49    121.36 o 
 -34  18   5      124.25      272.03     96.93 o 
 -31  18   5       39.88      108.72     89.61 o 
 -28  18   5       79.33      211.10     95.29 o 
 -25  18   5       55.26      148.91     88.14 o 
 -22  18   5      404.62      299.15     98.45 o 
 -19  18   5      138.00      151.44     85.47 o 
 -16  18   5       31.60      107.50     85.52 o 
 -13  18   5      948.42     1033.91    106.49 o 
 -10  18   5     1222.86     1452.87    116.28 o 
  -7  18   5       79.63      107.89     76.29 o 
  -4  18   5      652.45      593.44     80.98 o 
  -1  18   5      786.19      681.59     85.16 o 
   2  18   5       31.99      157.12     67.02 o 
   5  18   5     2582.62     2532.44    141.15 o 
   8  18   5      104.76      162.90     77.32 o 
  11  18   5      420.87      584.03     88.54 o 
  14  18   5       45.73       74.67     85.35 o 
  17  18   5       22.41       86.04     90.19 o 
 -36  19   5       40.42       62.23     86.97 o 
 -33  19   5        8.96      154.55     90.02 o 
 -30  19   5      524.26      528.12    109.29 o 
 -27  19   5      355.18      507.67    108.63 o 
 -24  19   5       12.48       63.64     87.16 o 
 -21  19   5     1244.09     1149.15    137.19 o 
 -18  19   5      223.35      406.70    101.19 o 
 -15  19   5     1130.21     1116.34    117.98 o 
 -12  19   5    19622.21    18433.48    337.22 o 
  -9  19   5      225.06      250.02     83.42 o 
  -6  19   5       12.61       88.10     72.44 o 
  -3  19   5      323.74      362.38     74.69 o 
   0  19   5      507.81      625.17     79.76 o 
   3  19   5     1575.23     1567.08    113.57 o 
   6  19   5        0.83       84.39     70.15 o 
   9  19   5      161.77      126.44     74.66 o 
  12  19   5      713.58      733.82    102.14 o 
  15  19   5      233.38      229.79     90.68 o 
  18  19   5      161.65      233.15     99.08 o 
 -38  20   5      516.42      555.47    102.84 o 
 -35  20   5        2.52        4.15     88.09 o 
 -32  20   5     2440.66     2141.03    176.20 o 
 -29  20   5      606.93      596.83    106.25 o 
 -26  20   5      792.56      880.59    112.09 o 
 -23  20   5      430.78      335.22     96.16 o 
 -20  20   5     1208.33     1335.89    159.50 o 
 -17  20   5     2356.12     2387.62    155.06 o 
 -14  20   5      372.25      630.47    109.77 o 
 -11  20   5     1854.90     1868.91    127.02 o 
  -8  20   5     1279.20     1214.21    108.24 o 
  -5  20   5      146.09      143.61     66.02 o 
  -2  20   5       52.61      111.30     66.35 o 
   1  20   5       24.95       37.10     63.92 o 
   4  20   5       36.32      112.60     72.07 o 
   7  20   5        4.91       29.46     72.10 o 
  10  20   5      694.59      609.38     96.06 o 
  13  20   5      144.55      259.74     95.27 o 
  16  20   5        9.57       67.06     95.40 o 
  19  20   5      161.58      105.57    111.21 o 
 -40  21   5       25.89      216.07    112.42 o 
 -37  21   5      123.36      305.00    106.24 o 
 -34  21   5       59.89      333.34    114.19 o 
 -31  21   5      179.29      404.06    116.65 o 
 -28  21   5      703.83      859.61    118.67 o 
 -25  21   5      548.40      419.42     96.85 o 
 -22  21   5      215.02      277.67     91.66 o 
 -19  21   5     1039.21     1293.58    126.93 o 
 -16  21   5      355.72      580.43    105.27 o 
 -13  21   5       12.72      170.48     86.84 o 
 -10  21   5     1798.36     1777.55    154.03 o 
  -7  21   5      403.33      406.94     86.39 o 
  -4  21   5      328.14      344.50     73.58 o 
  -1  21   5      270.25      291.32     72.77 o 
   2  21   5        0.65      106.06     69.24 o 
   5  21   5      237.84      262.02     88.59 o 
   8  21   5      204.77      229.97     84.80 o 
  11  21   5        1.82      107.74     95.69 o 
  14  21   5      143.99      157.14    100.06 o 
  17  21   5      437.67      504.37    113.21 o 
  20  21   5       63.24       98.64    111.94 o 
 -42  22   5       99.02      179.72    129.02 o 
 -39  22   5       13.21      483.91    114.70 o 
 -36  22   5      117.19      448.33    149.50 o 
 -33  22   5       35.06      198.10    120.41 o 
 -30  22   5       16.23      123.96     96.85 o 
 -27  22   5      555.82      714.92    116.66 o 
 -24  22   5        5.57      103.99     82.67 o 
 -21  22   5      488.14      668.98    111.90 o 
 -18  22   5        1.02       89.34     86.47 o 
 -15  22   5     1180.75     1480.48    132.40 o 
 -12  22   5      146.33      146.70     84.34 o 
  -9  22   5      587.98      764.18     95.01 o 
  -6  22   5        0.08        0.00     60.63 o 
  -3  22   5      130.27      280.37     76.34 o 
   0  22   5      722.20      776.73    102.27 o 
   3  22   5      185.71      135.52     78.29 o 
   6  22   5      148.39      297.83     87.03 o 
   9  22   5      652.56      570.47    100.22 o 
  12  22   5     1373.86     1193.71    140.78 o 
  15  22   5      124.59      200.49    110.62 o 
  18  22   5       16.59      127.35    107.37 o 
  21  22   5        2.42       41.92    116.04 o 
 -44  23   5        0.91       88.67    125.76 o 
 -41  23   5        0.01      119.79    107.06 o 
 -38  23   5      636.29      773.79    146.78 o 
 -35  23   5      326.69      417.57    126.24 o 
 -32  23   5     2689.54     2797.70    198.50 o 
 -29  23   5      126.62       52.87     88.68 o 
 -26  23   5      291.49      273.01     98.68 o 
 -23  23   5      166.56      147.60     88.74 o 
 -20  23   5     2094.52     2353.86    174.41 o 
 -17  23   5     6083.08     6634.46    266.19 o 
 -14  23   5     1700.23     1844.46    204.00 o 
 -11  23   5     3161.55     3137.47    168.39 o 
  -8  23   5       35.96      179.65     86.19 o 
  -5  23   5      307.55      335.50     80.40 o 
  -2  23   5      501.71      481.92     85.73 o 
   1  23   5       36.10      109.26     79.48 o 
   4  23   5      863.57     1055.94    114.31 o 
   7  23   5       29.46      165.84     88.79 o 
  10  23   5      153.01      231.83    100.52 o 
  13  23   5      510.78      497.34    115.18 o 
  16  23   5      722.76      832.69    132.87 o 
  19  23   5      107.53      111.18    118.33 o 
  22  23   5      399.70      440.67    140.87 o 
 -46  24   5       29.38      177.43    159.38 o 
 -43  24   5        8.07        4.36    123.72 o 
 -40  24   5      185.76      192.67    124.24 o 
 -37  24   5     2387.46     2736.17    233.81 o 
 -34  24   5        5.39      303.12    143.21 o 
 -31  24   5      772.04      893.89    153.83 o 
 -28  24   5      100.01      152.80    100.91 o 
 -25  24   5      138.20      198.73    100.11 o 
 -22  24   5       27.70       28.33     93.54 o 
 -19  24   5       30.15      135.05    100.29 o 
 -16  24   5     3270.30     3101.37    195.72 o 
 -13  24   5        0.23      217.19    103.88 o 
 -10  24   5     3174.68     3243.50    172.55 o 
  -7  24   5      161.27      138.05     74.70 o 
  -4  24   5      177.28      118.21     76.58 o 
  -1  24   5      174.77      171.04     82.41 o 
   2  24   5     1150.73      999.07    113.45 o 
   5  24   5       30.80      229.51     92.85 o 
   8  24   5       58.73      113.52     88.82 o 
  11  24   5       27.90      230.00    110.31 o 
  14  24   5      445.87      457.61    126.01 o 
  17  24   5        1.53       30.00    110.02 o 
  20  24   5        0.26      147.61    122.66 o 
  23  24   5      145.93      153.79    182.79 o 
 -45  25   5        8.51      111.41    143.40 o 
 -42  25   5        3.13      225.91    141.96 o 
 -39  25   5        9.10      165.02    128.96 o 
 -36  25   5      565.31      409.22    180.04 o 
 -33  25   5       16.78       84.26    132.13 o 
 -30  25   5      309.26      415.38    136.03 o 
 -27  25   5      367.39      321.91    120.41 o 
 -24  25   5        7.62       70.67     91.99 o 
 -21  25   5       69.75      117.57    100.19 o 
 -18  25   5      357.63      311.60    111.06 o 
 -15  25   5     1388.22     1544.96    198.03 o 
 -12  25   5      285.46      168.79    102.78 o 
  -9  25   5      450.56      431.55     99.08 o 
  -6  25   5        0.27       47.54     68.68 o 
  -3  25   5      240.10      297.69     83.11 o 
   0  25   5      108.06       69.62     81.85 o 
   3  25   5      111.40      114.46     82.69 o 
   6  25   5        0.05      185.08     88.45 o 
   9  25   5      465.62      373.97    111.36 o 
  12  25   5       48.88      140.32    100.72 o 
  15  25   5        0.51      207.33    111.46 o 
  18  25   5       11.77      276.19    180.99 o 
  21  25   5       15.78      152.36    144.60 o 
 -47  26   5      106.21      104.67    314.02 o 
 -44  26   5      197.10      328.17    213.26 o 
 -41  26   5      186.22      199.20    140.36 o 
 -38  26   5      270.90      501.44    152.91 o 
 -35  26   5        0.40      495.81    149.36 o 
 -32  26   5      454.79      450.99    154.24 o 
 -29  26   5      191.91      176.19    123.37 o 
 -26  26   5       28.49      111.48    100.05 o 
 -23  26   5      182.25      245.11    102.83 o 
 -20  26   5      214.76      304.81    106.30 o 
 -17  26   5      155.40      339.47    105.96 o 
 -14  26   5      103.36      116.10    103.22 o 
 -11  26   5       34.28      266.87    109.15 o 
  -8  26   5      282.83      264.27     81.85 o 
  -5  26   5      356.05      465.57     89.31 o 
  -2  26   5       66.57       87.29     77.66 o 
   1  26   5      283.29      370.99     98.50 o 
   4  26   5       10.01      221.83     90.91 o 
   7  26   5       66.56       64.46     94.44 o 
  10  26   5      636.15      642.32    124.61 o 
  13  26   5     1225.00     1141.22    156.24 o 
  16  26   5       23.96      154.13    114.41 o 
  19  26   5        7.94      167.46    129.09 o 
 -46  27   5        6.22      151.43    194.36 o 
 -43  27   5       96.74      274.06    166.82 o 
 -40  27   5       24.69       36.40    129.91 o 
 -37  27   5       17.81      109.47    135.56 o 
 -34  27   5     2948.06     2647.51    287.74 o 
 -31  27   5      223.75      332.45    161.15 o 
 -28  27   5      102.05      156.62    111.28 o 
 -25  27   5      419.67      627.36    123.15 o 
 -22  27   5      243.41      335.52     96.93 o 
 -19  27   5      405.83      293.41    110.04 o 
 -16  27   5     1148.33     1362.58    148.98 o 
 -13  27   5      285.65      250.68    103.48 o 
 -10  27   5     1488.77     1532.33    137.12 o 
  -7  27   5     1260.57     1080.29    110.90 o 
  -4  27   5       14.25      112.90     80.73 o 
  -1  27   5      484.22      659.91    106.74 o 
   2  27   5       10.13       83.74     83.56 o 
   5  27   5       89.03      409.90    149.88 o 
   8  27   5      155.96      229.71    108.22 o 
  11  27   5      641.99      892.44    149.43 o 
  14  27   5      119.92      235.02    122.58 o 
  17  27   5       94.10      430.46    136.17 o 
  20  27   5       31.27      185.30    252.83 o 
 -45  28   5      103.80      258.17    168.95 o 
 -42  28   5        4.91      273.63    150.22 o 
 -39  28   5       93.85      155.89    143.67 o 
 -36  28   5     1727.15     1847.80    204.43 o 
 -33  28   5      125.67      261.10    148.62 o 
 -30  28   5      919.17     1056.95    162.04 o 
 -27  28   5       29.12      193.94    108.93 o 
 -24  28   5      213.79      135.41    105.95 o 
 -21  28   5      789.05     1082.55    140.49 o 
 -18  28   5      107.47      164.70    105.14 o 
 -15  28   5      800.84      844.85    133.60 o 
 -12  28   5       16.62      116.17    100.07 o 
  -9  28   5       90.58      219.86     83.06 o 
  -6  28   5      504.11      315.81     89.72 o 
  -3  28   5       26.84      119.60     83.74 o 
   0  28   5        0.04      108.05     86.51 o 
   3  28   5        4.00       84.97     86.51 o 
   6  28   5      296.07      232.81    104.70 o 
   9  28   5      444.25      503.27    140.83 o 
  12  28   5      163.04      198.97    117.74 o 
  15  28   5      223.46      193.62    132.79 o 
  18  28   5        1.84        4.22    174.42 o 
 -47  29   5       22.46      427.41    344.55 o 
 -44  29   5       35.34      210.84    155.81 o 
 -41  29   5       51.87      164.00    136.59 o 
 -38  29   5      275.57      564.75    155.08 o 
 -35  29   5      121.11      348.23    148.97 o 
 -32  29   5      201.66      164.87    139.93 o 
 -29  29   5      225.41      295.17    114.36 o 
 -26  29   5       88.43      375.02    129.39 o 
 -23  29   5       84.80      138.17     97.64 o 
 -20  29   5        0.79      104.75    102.62 o 
 -17  29   5       93.32      234.93    106.17 o 
 -14  29   5      326.61      219.06    111.27 o 
 -11  29   5      199.43      124.01    103.92 o 
  -8  29   5      158.04      141.71     85.60 o 
  -5  29   5        0.85      120.99     92.12 o 
  -2  29   5      507.05      487.74    114.64 o 
   1  29   5       28.58       48.56     79.49 o 
   4  29   5      749.03      905.30    128.65 o 
   7  29   5      215.29      176.69    107.14 o 
  10  29   5      108.63      164.78    113.85 o 
  13  29   5      219.28       32.23    133.50 o 
  16  29   5      414.92      328.63    159.82 o 
 -46  30   5       32.32      439.74    223.19 o 
 -43  30   5       28.91      264.37    159.34 o 
 -40  30   5        9.67      239.02    139.92 o 
 -37  30   5      165.50      345.17    143.43 o 
 -34  30   5     1087.01     1079.99    194.26 o 
 -31  30   5       74.39      202.04    139.02 o 
 -28  30   5       52.04      102.85    101.14 o 
 -25  30   5      160.66      126.44    109.62 o 
 -22  30   5       12.91       31.86    101.80 o 
 -19  30   5      108.44      240.99    107.42 o 
 -16  30   5      841.49      875.10    138.26 o 
 -13  30   5       11.81      112.19    106.27 o 
 -10  30   5      332.81      379.53    126.11 o 
  -7  30   5        0.83      161.73     84.25 o 
  -4  30   5       19.38      154.40     94.37 o 
  -1  30   5      675.24      856.65    127.70 o 
   2  30   5      265.73      331.16    107.21 o 
   5  30   5       10.22      127.60    109.66 o 
   8  30   5      221.14      562.97    132.08 o 
  11  30   5      513.64      397.99    150.28 o 
  14  30   5        2.84      223.01    152.47 o 
  17  30   5        9.04      136.75    260.39 o 
 -45  31   5      228.20      298.10    159.06 o 
 -42  31   5        1.08      136.01    152.58 o 
 -39  31   5       66.69      220.28    144.67 o 
 -36  31   5      397.43      847.17    165.76 o 
 -33  31   5      193.22      403.76    140.71 o 
 -30  31   5      357.68      504.29    144.94 o 
 -27  31   5      595.83      648.18    134.14 o 
 -24  31   5       92.00       95.31    109.51 o 
 -21  31   5      180.43      161.77    112.51 o 
 -18  31   5      111.28      212.63    112.93 o 
 -15  31   5       84.42       86.48    103.70 o 
 -12  31   5       58.70      287.74    121.57 o 
  -9  31   5      204.84      255.90    102.15 o 
  -6  31   5      705.58      710.11    115.85 o 
  -3  31   5      589.72      594.33    111.37 o 
   0  31   5      122.70      361.38    109.24 o 
   3  31   5      146.08      197.09    110.20 o 
   6  31   5      422.10      452.89    130.00 o 
   9  31   5       46.81      243.48    128.21 o 
  12  31   5       80.82      311.77    150.66 o 
  15  31   5       12.73        5.82    227.36 o 
 -44  32   5        0.20      224.81    152.82 o 
 -41  32   5       99.99      375.07    150.99 o 
 -38  32   5        0.39      219.77    147.75 o 
 -35  32   5       82.72      200.87    133.38 o 
 -32  32   5      262.93      555.91    154.14 o 
 -29  32   5        0.06       20.86    103.94 o 
 -26  32   5        8.96       90.68    107.81 o 
 -23  32   5        0.89       42.74    109.44 o 
 -20  32   5       87.87       27.90    101.24 o 
 -17  32   5      659.26      549.40    128.46 o 
 -14  32   5        7.41      180.32    111.13 o 
 -11  32   5       44.91      128.90    105.12 o 
  -8  32   5      286.92      391.92    107.80 o 
  -5  32   5       76.18      144.74     93.41 o 
  -2  32   5      645.09      656.80    112.32 o 
   1  32   5      306.15      363.13    117.50 o 
   4  32   5      220.40      274.59    127.45 o 
   7  32   5        9.15      108.54    122.97 o 
  10  32   5        0.04       62.24    132.74 o 
  13  32   5      247.96       23.21    141.55 o 
 -46  33   5        9.32        1.45    303.84 o 
 -43  33   5       47.70      313.93    169.07 o 
 -40  33   5      259.66      560.18    166.26 o 
 -37  33   5       59.38      111.33    139.33 o 
 -34  33   5      291.99      120.08    122.96 o 
 -31  33   5       44.77      158.19    120.92 o 
 -28  33   5        2.55      158.98    113.99 o 
 -25  33   5        0.37       59.79    102.98 o 
 -22  33   5       99.18      193.16    111.91 o 
 -19  33   5       69.07      135.77    106.38 o 
 -16  33   5        2.22       82.72    104.42 o 
 -13  33   5       94.95       89.22    109.76 o 
 -10  33   5     2434.74     2552.47    170.73 o 
  -7  33   5     1784.07     1666.37    230.69 o 
  -4  33   5       26.78       44.63     97.09 o 
  -1  33   5      281.78      212.76    103.23 o 
   2  33   5        5.46      208.84    108.71 o 
   5  33   5       16.93      142.74    127.75 o 
   8  33   5        4.51      191.64    147.39 o 
  11  33   5        3.54       21.97    140.10 o 
 -45  34   5        0.08      279.24    227.96 o 
 -42  34   5       38.84      209.17    147.57 o 
 -39  34   5        3.13      380.21    180.67 o 
 -36  34   5       18.38      220.96    144.82 o 
 -33  34   5      242.24      355.47    133.64 o 
 -30  34   5       40.15      143.78    124.72 o 
 -27  34   5      496.95      663.67    121.50 o 
 -24  34   5       42.84      118.64    110.44 o 
 -21  34   5       53.58      248.17    114.86 o 
 -18  34   5      383.91      369.04    127.95 o 
 -15  34   5      215.20      367.86    123.44 o 
 -12  34   5     2813.69     2843.20    199.58 o 
  -9  34   5       31.92       91.98     95.83 o 
  -6  34   5      656.48      802.04    124.11 o 
  -3  34   5        0.12        8.80     96.70 o 
   0  34   5      178.92      297.86    116.29 o 
   3  34   5       62.82      122.48    122.85 o 
   6  34   5       49.68      130.66    123.75 o 
   9  34   5      201.07      442.31    158.90 o 
 -44  35   5       95.75      419.00    203.84 o 
 -41  35   5      133.59      351.40    166.82 o 
 -38  35   5       97.32      233.60    141.72 o 
 -35  35   5      371.80      758.62    167.08 o 
 -32  35   5     1521.67     1194.26    183.28 o 
 -29  35   5       45.74      288.93    118.53 o 
 -26  35   5      265.59      323.53    120.40 o 
 -23  35   5       96.99       89.85    115.52 o 
 -20  35   5      484.77      451.06    123.24 o 
 -17  35   5      476.67      472.64    128.63 o 
 -14  35   5      130.46      252.64    120.67 o 
 -11  35   5       56.97      217.75    106.37 o 
  -8  35   5      662.18      783.63    136.88 o 
  -5  35   5      653.54      534.47    176.44 o 
  -2  35   5      233.58      248.47    130.28 o 
   1  35   5      325.04      429.96    134.79 o 
   4  35   5        1.65       52.05    131.11 o 
   7  35   5       94.49       58.66    148.76 o 
  10  35   5       11.27        4.36    192.67 o 
 -43  36   5      120.30      165.63    146.13 o 
 -40  36   5       73.65      238.11    151.83 o 
 -37  36   5      236.47      438.98    162.03 o 
 -34  36   5       17.06      106.57    121.25 o 
 -31  36   5       19.67        0.00    123.25 o 
 -28  36   5        5.57      331.98    119.49 o 
 -25  36   5     2239.19     2357.50    196.66 o 
 -22  36   5      528.27      459.66    126.05 o 
 -19  36   5       82.33      388.83    142.11 o 
 -16  36   5       20.70       73.83    109.54 o 
 -13  36   5      151.17       78.74    111.06 o 
 -10  36   5     1023.39      928.62    144.83 o 
  -7  36   5      833.41     1268.62    181.46 o 
  -4  36   5        0.03      131.19    119.55 o 
  -1  36   5       28.01      296.72    168.29 o 
   2  36   5       47.42      130.14    121.51 o 
   5  36   5       21.51       91.67    137.66 o 
   8  36   5       64.34       49.78    161.07 o 
 -42  37   5      105.76      345.58    160.43 o 
 -39  37   5       37.49      260.31    157.07 o 
 -36  37   5        0.47      190.39    138.34 o 
 -33  37   5      255.74      475.44    152.22 o 
 -30  37   5        8.06      340.90    153.25 o 
 -27  37   5      222.50      301.53    125.17 o 
 -24  37   5      122.50      276.10    123.97 o 
 -21  37   5      152.02       76.80    111.08 o 
 -18  37   5       34.62      143.98    116.66 o 
 -15  37   5       69.58      144.90    122.92 o 
 -12  37   5      205.35      404.33    140.81 o 
  -9  37   5      986.23      662.06    153.17 o 
  -6  37   5       80.29      172.32    126.42 o 
  -3  37   5       50.50      255.20    117.67 o 
   0  37   5       95.88      292.64    146.04 o 
   3  37   5        0.27       68.67    137.82 o 
   6  37   5      107.18       45.02    161.91 o 
 -44  38   5       17.02      354.72    379.44 o 
 -41  38   5       38.97      202.93    164.44 o 
 -38  38   5       37.39      397.30    165.14 o 
 -35  38   5       42.13      151.32    140.13 o 
 -32  38   5      478.30      638.01    157.24 o 
 -29  38   5      607.89      984.00    173.97 o 
 -26  38   5      141.82      345.46    126.73 o 
 -23  38   5      469.03      517.93    135.03 o 
 -20  38   5       55.97      124.85    109.60 o 
 -17  38   5       48.81       28.17    110.83 o 
 -14  38   5      114.06       94.68    130.51 o 
 -11  38   5     1050.38      951.41    168.70 o 
  -8  38   5      131.97      166.51    143.15 o 
  -5  38   5      208.38      131.78    142.19 o 
  -2  38   5      157.13      109.94    121.64 o 
   1  38   5       38.19      127.77    145.29 o 
   4  38   5       35.35      139.61    175.70 o 
 -43  39   5      274.70      106.13    391.07 o 
 -40  39   5       38.69        0.00    141.05 o 
 -37  39   5      115.15      413.73    164.66 o 
 -34  39   5       56.11      229.96    152.84 o 
 -31  39   5        7.13       50.15    140.33 o 
 -28  39   5      265.23      181.18    125.09 o 
 -25  39   5     1591.97     2058.17    204.87 o 
 -22  39   5      133.63       57.47    119.80 o 
 -19  39   5       94.27      193.05    128.81 o 
 -16  39   5       56.29      152.23    164.81 o 
 -13  39   5      166.70      290.03    179.31 o 
 -10  39   5       73.15       55.52    140.24 o 
  -7  39   5       48.14      100.07    126.15 o 
  -4  39   5      168.42      256.14    158.59 o 
  -1  39   5        0.09        8.79    118.60 o 
   2  39   5        0.44      150.64    161.53 o 
 -42  40   5        5.46      761.78    417.23 o 
 -39  40   5        3.15        0.70    149.81 o 
 -36  40   5      213.36      607.44    211.72 o 
 -33  40   5      109.61       44.64    144.84 o 
 -30  40   5       23.57      165.87    138.24 o 
 -27  40   5      164.76      312.89    136.96 o 
 -24  40   5      263.18      293.85    154.49 o 
 -21  40   5      148.12      337.71    173.32 o 
 -18  40   5      496.42      605.37    164.45 o 
 -15  40   5       22.31      395.04    151.84 o 
 -12  40   5        0.27      145.26    137.28 o 
  -9  40   5       61.87       60.55    121.49 o 
  -6  40   5      487.26      363.42    166.18 o 
  -3  40   5       35.93      114.25    128.52 o 
   0  40   5        6.20        0.00    149.21 o 
 -41  41   5       92.90      149.74    391.07 o 
 -38  41   5       41.26      339.06    159.15 o 
 -35  41   5        0.60      203.59    150.49 o 
 -32  41   5       57.66      189.02    161.33 o 
 -29  41   5      144.45      113.28    170.10 o 
 -26  41   5      219.56      400.49    153.93 o 
 -23  41   5       25.66      123.31    134.71 o 
 -20  41   5        0.37      137.01    146.19 o 
 -17  41   5        3.49       26.86    136.32 o 
 -14  41   5       66.00      121.17    175.67 o 
 -11  41   5       12.65      149.09    134.98 o 
  -8  41   5        4.75      169.90    157.51 o 
  -5  41   5      200.55      363.42    154.29 o 
  -2  41   5       15.19      101.88    155.62 o 
 -40  42   5        0.59        0.00    393.97 o 
 -37  42   5       33.51      163.69    160.82 o 
 -34  42   5       59.22      388.39    194.02 o 
 -31  42   5       33.56       41.98    182.69 o 
 -28  42   5      572.49      533.78    201.13 o 
 -25  42   5      141.96      144.29    148.53 o 
 -22  42   5       88.91      132.13    145.34 o 
 -19  42   5      140.28      182.14    157.50 o 
 -16  42   5       13.15      271.19    150.76 o 
 -13  42   5       64.96      215.64    161.60 o 
 -10  42   5       35.94      147.69    132.84 o 
  -7  42   5        0.56      287.01    158.34 o 
  -4  42   5        0.04       48.45    200.45 o 
 -39  43   5       10.54      276.22    382.34 o 
 -36  43   5       65.30      627.67    264.05 o 
 -33  43   5      360.76      182.07    220.74 o 
 -30  43   5        0.33      142.60    184.27 o 
 -27  43   5       12.90       28.90    148.79 o 
 -24  43   5      162.41        1.45    144.58 o 
 -21  43   5       76.43      259.21    161.86 o 
 -18  43   5       83.84      353.28    164.90 o 
 -15  43   5        5.43      157.90    146.77 o 
 -12  43   5       49.37      258.30    146.82 o 
  -9  43   5      118.46      309.27    166.91 o 
  -6  43   5       67.57      260.23    299.48 o 
 -32  44   5      169.82      223.11    205.85 o 
 -29  44   5        1.53       38.98    171.99 o 
 -26  44   5      162.65      151.08    156.92 o 
 -23  44   5       14.79       79.85    150.14 o 
 -20  44   5        0.17       25.20    108.14 o 
 -17  44   5        0.64        4.36    148.15 o 
 -14  44   5       67.38      132.36    169.93 o 
 -11  44   5        0.04        7.11    147.11 o 
  -8  44   5       10.66      157.01    289.30 o 
 -31  45   5        2.86      199.03    184.13 o 
 -28  45   5       17.35      509.14    361.92 o 
 -25  45   5      322.70      439.11    188.22 o 
 -22  45   5       23.87      261.53    193.57 o 
 -19  45   5      155.45      286.55    157.24 o 
 -16  45   5        0.00       19.28    160.84 o 
 -13  45   5       52.86      245.69    244.23 o 
 -10  45   5       44.05      216.61    276.22 o 
 -30  46   5      176.70      569.88    348.91 o 
 -27  46   5        3.64      191.33    194.68 o 
 -24  46   5       30.39      239.56    151.90 o 
 -21  46   5      265.93      590.51    165.46 o 
 -18  46   5        2.93      320.11    482.65 o 
 -15  46   5       48.67      247.92    314.02 o 
 -12  46   5       32.46      260.23    308.20 o 
 -26  47   5       71.93        5.16    246.87 o 
 -23  47   5        9.72      329.22    231.45 o 
 -20  47   5       26.62       75.95    163.34 o 
 -17  47   5        1.78      265.23    355.45 o 
   0   0   6    13200.21    11871.68    817.75 o 
   1   1   6    13724.34    13268.33    339.54 o 
  -1   2   6     6748.44     6285.32    250.94 o 
   2   2   6     4428.64     4361.46    216.42 o 
  -3   3   6    11391.96    10553.51    305.57 o 
   0   3   6    37127.68    32738.66    518.60 o 
   3   3   6     1828.62     1782.77    150.13 o 
  -5   4   6     8004.57     7517.17    285.79 o 
  -2   4   6     5750.87     5568.47    233.57 o 
   1   4   6      602.43      755.68    130.26 o 
   4   4   6      284.04      177.91     93.41 o 
  -7   5   6      499.16      580.26    123.31 o 
  -4   5   6      313.30      387.45    114.64 o 
  -1   5   6     2269.28     2199.30    204.65 o 
   2   5   6       57.27       60.94     90.66 o 
   5   5   6     1271.61     1432.75    132.26 o 
  -9   6   6       74.09      153.80     90.08 o 
  -6   6   6      215.33      122.37     90.31 o 
  -3   6   6      440.52      290.97    102.02 o 
   0   6   6       64.38      170.21     97.88 o 
   3   6   6      561.52      760.83    112.56 o 
   6   6   6       33.83       79.32     89.48 o 
 -11   7   6      358.97      400.46    102.74 o 
  -8   7   6       25.50      145.46     91.27 o 
  -5   7   6     1877.75     1664.99    183.34 o 
  -2   7   6      405.42      279.95    102.79 o 
   1   7   6      127.33       84.96     87.47 o 
   4   7   6      123.76      140.51     89.09 o 
   7   7   6      420.70      268.68     97.89 o 
 -13   8   6      131.38      191.67     88.00 o 
 -10   8   6       47.76      110.69     82.92 o 
  -7   8   6      232.78      536.74    106.78 o 
  -4   8   6      175.58       77.30     89.05 o 
  -1   8   6       67.33      137.37     91.02 o 
   2   8   6      298.33      195.12     92.84 o 
   5   8   6       98.32      197.73     87.74 o 
   8   8   6      123.03      256.07     81.75 o 
 -15   9   6       21.96      110.12     81.46 o 
 -12   9   6      340.27      336.65     96.29 o 
  -9   9   6        8.75       23.26     82.79 o 
  -6   9   6      251.25      272.61     97.85 o 
  -3   9   6       38.87       59.69     82.51 o 
   0   9   6      580.60      439.64    101.11 o 
   3   9   6      231.13      256.23     95.14 o 
   6   9   6      142.83      263.28     90.14 o 
   9   9   6       40.36       61.72     79.61 o 
 -17  10   6      174.40      288.22     91.22 o 
 -14  10   6      986.13      928.13    109.24 o 
 -11  10   6        2.39      138.92     86.20 o 
  -8  10   6      465.96      435.41    104.34 o 
  -5  10   6       67.95       86.59     84.51 o 
  -2  10   6       69.72       87.41     83.38 o 
   1  10   6        3.89       35.50     84.61 o 
   4  10   6        5.98      128.06     82.01 o 
   7  10   6     1640.75     1404.97    129.73 o 
  10  10   6       90.07      147.66     90.50 o 
 -19  11   6      352.89      415.17     97.61 o 
 -16  11   6        1.71      235.04     91.42 o 
 -13  11   6       15.50       83.33     74.97 o 
 -10  11   6       23.16      115.14     79.39 o 
  -7  11   6        1.30       17.69     77.47 o 
  -4  11   6      161.16      192.07     94.95 o 
  -1  11   6        2.90       49.61     82.69 o 
   2  11   6       50.30      115.72     84.22 o 
   5  11   6        0.06       45.34     85.04 o 
   8  11   6      504.70      526.38    108.20 o 
  11  11   6      800.27      797.17    112.28 o 
 -21  12   6      385.64      425.46     99.64 o 
 -18  12   6       26.08      149.26     86.58 o 
 -15  12   6      765.72     1052.66    135.65 o 
 -12  12   6      174.77      148.49     79.51 o 
  -9  12   6       36.96       97.11     78.77 o 
  -6  12   6      842.48      627.64    106.62 o 
  -3  12   6      478.84      469.66    102.23 o 
   0  12   6      205.86      200.25     93.15 o 
   3  12   6      363.91      556.77    106.00 o 
   6  12   6        9.28      116.04    100.69 o 
   9  12   6       43.82      154.31     87.70 o 
  12  12   6      386.66      389.58    102.77 o 
 -23  13   6        0.04      122.73     87.86 o 
 -20  13   6      213.82      178.16     92.45 o 
 -17  13   6       71.44      289.00     98.03 o 
 -14  13   6       19.83       51.83     83.41 o 
 -11  13   6       16.29       95.33     76.70 o 
  -8  13   6        0.70       31.16     75.82 o 
  -5  13   6      116.13      204.08     88.52 o 
  -2  13   6       19.42       88.25     85.94 o 
   1  13   6      327.65      244.62     95.20 o 
   4  13   6       68.61      175.15     89.68 o 
   7  13   6      963.51      968.74    115.79 o 
  10  13   6     1072.34      969.89    120.35 o 
  13  13   6        8.85      231.19     97.09 o 
 -25  14   6     1142.51     1288.72    134.90 o 
 -22  14   6       21.31      115.09     83.35 o 
 -19  14   6       83.80      121.44     93.80 o 
 -16  14   6      193.96      105.69     87.56 o 
 -13  14   6        7.11       80.65     78.04 o 
 -10  14   6       12.01       66.08     75.86 o 
  -7  14   6       85.31      149.38     80.67 o 
  -4  14   6        4.05       69.04     84.72 o 
  -1  14   6      115.26      141.87     89.08 o 
   2  14   6      813.60      926.13    141.62 o 
   5  14   6       66.33      101.66     96.95 o 
   8  14   6      105.10       84.37     82.76 o 
  11  14   6      136.85      311.99     97.10 o 
  14  14   6      103.37      354.99    126.52 o 
 -27  15   6      285.33      539.03    109.96 o 
 -24  15   6      331.19      407.42    106.49 o 
 -21  15   6      136.36      249.27     95.49 o 
 -18  15   6        8.01       99.34     91.21 o 
 -15  15   6      492.01      599.11    105.68 o 
 -12  15   6       67.07      135.99     79.34 o 
  -9  15   6      336.16      293.26     85.75 o 
  -6  15   6      170.86      181.61     80.55 o 
  -3  15   6     1288.29     1282.53    115.12 o 
   0  15   6       98.87      297.18    147.69 o 
   3  15   6     2430.22     2687.30    240.53 o 
   6  15   6      304.57      402.17     98.30 o 
   9  15   6        4.10      149.05     95.66 o 
  12  15   6       86.08      208.88     91.77 o 
  15  15   6      309.94      247.87    103.98 o 
 -29  16   6       53.42      167.94     94.21 o 
 -26  16   6      289.32      452.65    128.30 o 
 -23  16   6        1.12       63.34     85.70 o 
 -20  16   6       66.72      174.69     91.04 o 
 -17  16   6      717.93     1032.46    123.23 o 
 -14  16   6      176.57      231.58     94.03 o 
 -11  16   6      644.81      651.10     97.30 o 
  -8  16   6       79.09      187.67     82.28 o 
  -5  16   6       16.74       41.36     76.30 o 
  -2  16   6        0.10       80.38     76.28 o 
   1  16   6       77.14      135.87     84.88 o 
   4  16   6       35.78      183.01    105.25 o 
   7  16   6      840.19      832.85    113.69 o 
  10  16   6       59.41       54.05     93.52 o 
  13  16   6       87.52      215.70     95.20 o 
  16  16   6       91.15      197.65    110.60 o 
 -31  17   6      397.72      398.69    106.13 o 
 -28  17   6      202.39      419.74    107.82 o 
 -25  17   6       28.97      162.41     91.63 o 
 -22  17   6        0.85       58.01     92.64 o 
 -19  17   6      555.55      618.05    112.54 o 
 -16  17   6       16.27      149.38     89.62 o 
 -13  17   6      129.91      302.55     99.18 o 
 -10  17   6      265.05      399.79     93.34 o 
  -7  17   6      512.99      385.98     90.42 o 
  -4  17   6       35.78      148.18     84.03 o 
  -1  17   6      516.28      352.57     89.77 o 
   2  17   6       12.73      153.70    100.65 o 
   5  17   6     1010.62     1327.55    176.34 o 
   8  17   6        6.21      160.83     93.36 o 
  11  17   6       70.54      155.60     93.74 o 
  14  17   6       37.80      158.21     94.04 o 
  17  17   6       36.32       19.75    105.18 o 
 -33  18   6        0.87      103.17    109.24 o 
 -30  18   6       74.06      142.82     99.63 o 
 -27  18   6       35.94      128.16     95.52 o 
 -24  18   6        7.25      247.42     96.94 o 
 -21  18   6      223.98      305.67    104.21 o 
 -18  18   6       70.53      130.06     93.52 o 
 -15  18   6     1414.16     1508.90    138.95 o 
 -12  18   6      284.32      239.77    101.92 o 
  -9  18   6      884.45      899.10    107.95 o 
  -6  18   6       30.91       90.44     82.72 o 
  -3  18   6      142.59      189.80     82.18 o 
   0  18   6      854.34      765.61    103.77 o 
   3  18   6      116.32      127.02    103.40 o 
   6  18   6       45.82      187.18     93.59 o 
   9  18   6       28.67      241.22     93.51 o 
  12  18   6        2.93       37.41     91.38 o 
  15  18   6        3.41       90.46    103.76 o 
  18  18   6       10.90      372.66    152.34 o 
 -35  19   6      168.21      309.03    148.06 o 
 -32  19   6      222.48      360.40    119.89 o 
 -29  19   6       79.53      257.88    101.15 o 
 -26  19   6      123.90      375.85    143.79 o 
 -23  19   6      688.23     1101.88    129.87 o 
 -20  19   6       10.23      138.77     90.33 o 
 -17  19   6      160.48      140.52     94.39 o 
 -14  19   6      199.84      248.47     94.65 o 
 -11  19   6       23.78      148.65     87.80 o 
  -8  19   6      607.46      574.22    103.35 o 
  -5  19   6        0.58       99.04     81.26 o 
  -2  19   6      129.94       98.35     85.17 o 
   1  19   6        1.70       34.72     88.77 o 
   4  19   6        0.60       89.42     87.54 o 
   7  19   6        6.57      152.30     92.81 o 
  10  19   6       22.24      156.26     91.56 o 
  13  19   6        0.01      121.80    111.79 o 
  16  19   6      201.06      231.88    117.35 o 
  19  19   6       56.46      182.35    131.27 o 
 -37  20   6        3.72       86.37    111.05 o 
 -34  20   6      456.12      622.16    155.84 o 
 -31  20   6     1875.80     1941.47    161.68 o 
 -28  20   6      658.68      675.22    123.58 o 
 -25  20   6        4.45       67.68     98.15 o 
 -22  20   6       16.75      220.21    102.04 o 
 -19  20   6        0.20       60.64     90.43 o 
 -16  20   6      364.35      368.51    101.82 o 
 -13  20   6     6472.10     6245.62    241.81 o 
 -10  20   6      501.69      494.73    102.04 o 
  -7  20   6       89.02      144.30     77.75 o 
  -4  20   6      141.07      177.33     84.43 o 
  -1  20   6       22.22      147.04     82.04 o 
   2  20   6      887.43      712.17    120.80 o 
   5  20   6        4.77      226.68     93.33 o 
   8  20   6       69.11      145.93     99.76 o 
  11  20   6      109.46      163.37     97.47 o 
  14  20   6       11.46      105.96    122.27 o 
  17  20   6      106.03      176.35    134.79 o 
  20  20   6        6.57       79.07    135.55 o 
 -39  21   6        1.23       76.66    137.99 o 
 -36  21   6      117.01      445.35    134.38 o 
 -33  21   6      303.17      430.18    139.14 o 
 -30  21   6      264.43      304.37    112.60 o 
 -27  21   6        1.73      143.78    103.11 o 
 -24  21   6       71.32      184.11     99.18 o 
 -21  21   6       67.79      333.85    106.41 o 
 -18  21   6      405.63      379.60    103.83 o 
 -15  21   6      345.78      388.30    107.62 o 
 -12  21   6        2.75      191.98     97.05 o 
  -9  21   6        0.47       89.30     84.84 o 
  -6  21   6      139.69      152.94     90.60 o 
  -3  21   6      501.40      553.79    129.38 o 
   0  21   6      199.10      197.21    106.59 o 
   3  21   6       36.38      195.73    107.33 o 
   6  21   6      136.12      119.86     92.35 o 
   9  21   6       16.27      174.62     99.52 o 
  12  21   6        0.15      133.85    117.05 o 
  15  21   6       40.46      345.48    132.36 o 
  18  21   6       53.77      167.87    138.56 o 
  21  21   6        1.05       19.30    174.32 o 
 -41  22   6       29.60      255.45    154.65 o 
 -38  22   6       27.37      274.46    246.68 o 
 -35  22   6       52.67      329.99    153.08 o 
 -32  22   6        3.63      266.55    128.82 o 
 -29  22   6        0.08      260.40    115.43 o 
 -26  22   6      205.56      176.39    118.37 o 
 -23  22   6      255.69      406.33    109.50 o 
 -20  22   6        4.68       95.71    104.20 o 
 -17  22   6      324.73      455.97    118.95 o 
 -14  22   6      281.57      416.54    156.21 o 
 -11  22   6       42.14       60.66    103.27 o 
  -8  22   6      309.23      450.24    103.40 o 
  -5  22   6       17.52       86.73     87.80 o 
  -2  22   6        0.52       98.43    100.19 o 
   1  22   6      425.41      409.47    113.45 o 
   4  22   6       20.45       38.10     86.88 o 
   7  22   6      114.72      235.38    100.31 o 
  10  22   6       47.17      297.60    123.66 o 
  13  22   6      152.29      362.05    134.25 o 
  16  22   6        1.97      133.10    122.39 o 
  19  22   6      251.66      436.72    161.29 o 
 -40  23   6       10.67      293.31    199.76 o 
 -37  23   6       20.94      339.00    153.41 o 
 -34  23   6       74.08       36.48    135.42 o 
 -31  23   6     2970.57     3034.45    253.11 o 
 -28  23   6      311.27      477.65    134.45 o 
 -25  23   6        4.19      127.63    109.25 o 
 -22  23   6       42.62      197.96    109.02 o 
 -19  23   6       67.22      292.93    115.39 o 
 -16  23   6       94.64      176.50    116.61 o 
 -13  23   6     1762.42     1698.99    207.31 o 
 -10  23   6       47.07      177.87    106.06 o 
  -7  23   6      193.96      189.18     90.21 o 
  -4  23   6      389.41      317.11    102.52 o 
  -1  23   6       69.49      298.28    129.99 o 
   2  23   6        1.38       62.23    103.04 o 
   5  23   6      196.33      174.19     99.94 o 
   8  23   6       30.46      123.23     94.12 o 
  11  23   6      152.07      115.36    121.78 o 
  14  23   6       58.81      328.52    137.11 o 
  17  23   6      165.23      472.52    145.31 o 
  20  23   6        0.67       46.52    322.74 o 
 -42  24   6        0.13       45.56    189.34 o 
 -39  24   6       15.04      161.42    147.97 o 
 -36  24   6      324.01      452.31    174.58 o 
 -33  24   6        0.02      331.20    157.16 o 
 -30  24   6     3542.24     4024.85    246.71 o 
 -27  24   6      926.04      922.62    155.40 o 
 -24  24   6      238.18      277.30    109.33 o 
 -21  24   6      113.27      145.15    112.80 o 
 -18  24   6      139.62      173.62    109.48 o 
 -15  24   6      116.37      139.73    113.39 o 
 -12  24   6       59.84      171.96    113.41 o 
  -9  24   6       76.91      166.60    105.07 o 
  -6  24   6       34.18      192.73     92.43 o 
  -3  24   6       74.43      240.60    111.69 o 
   0  24   6        0.01       93.87     96.65 o 
   3  24   6        0.29      100.02     91.12 o 
   6  24   6       83.11      343.55    132.37 o 
   9  24   6        3.70      145.71    106.67 o 
  12  24   6       49.42      328.71    172.90 o 
  15  24   6      204.93      483.45    152.57 o 
  18  24   6       99.36      213.25    195.42 o 
 -41  25   6        0.04      520.07    267.02 o 
 -38  25   6      132.23      381.42    157.03 o 
 -35  25   6     1033.84     1344.18    200.55 o 
 -32  25   6     2241.58     2306.54    241.53 o 
 -29  25   6     2150.36     2607.11    275.98 o 
 -26  25   6      261.59      349.23    127.87 o 
 -23  25   6        0.42      230.60    114.18 o 
 -20  25   6        0.84      146.92    106.53 o 
 -17  25   6        0.73       60.87    104.20 o 
 -14  25   6      109.79       96.89    109.75 o 
 -11  25   6      487.51      621.29    124.82 o 
  -8  25   6       23.26      168.39     90.27 o 
  -5  25   6       53.36       78.01     91.96 o 
  -2  25   6      418.98      556.31    126.90 o 
   1  25   6       83.26      329.33    112.78 o 
   4  25   6       92.56      145.68     94.87 o 
   7  25   6        7.23      122.59     96.57 o 
  10  25   6       33.42      132.44    120.49 o 
  13  25   6      162.03      330.93    138.90 o 
  16  25   6      411.62      605.71    167.99 o 
 -40  26   6      209.60      279.00    164.05 o 
 -37  26   6        8.38      102.51    157.82 o 
 -34  26   6     6137.55     6530.21    356.72 o 
 -31  26   6      485.66      477.73    171.27 o 
 -28  26   6      178.39      410.49    147.97 o 
 -25  26   6       86.38      305.07    115.38 o 
 -22  26   6       70.11      243.62    116.53 o 
 -19  26   6      157.12      301.15    121.44 o 
 -16  26   6      220.95      160.31    115.42 o 
 -13  26   6        0.66       15.19    107.06 o 
 -10  26   6      464.20      408.14    129.16 o 
  -7  26   6        0.07      119.56    102.19 o 
  -4  26   6      525.80      482.05    134.70 o 
  -1  26   6      292.81      374.79    134.88 o 
   2  26   6       95.91      176.40     98.57 o 
   5  26   6       36.72      204.43     99.92 o 
   8  26   6      147.59      134.39    108.83 o 
  11  26   6      400.10      322.68    141.55 o 
  14  26   6      493.75      723.17    264.51 o 
 -42  27   6       34.26        2.91    318.38 o 
 -39  27   6      222.76      160.37    164.37 o 
 -36  27   6      517.45      683.98    249.70 o 
 -33  27   6     1159.45     1698.15    223.70 o 
 -30  27   6     5842.70     5357.45    282.07 o 
 -27  27   6      614.96      835.03    145.02 o 
 -24  27   6        1.69       52.17    105.05 o 
 -21  27   6       47.56       76.71    109.55 o 
 -18  27   6       78.07      250.20    121.07 o 
 -15  27   6      190.82      190.04    119.75 o 
 -12  27   6       82.22      142.96    113.84 o 
  -9  27   6       63.17      119.14    116.23 o 
  -6  27   6        8.73        5.97    104.53 o 
  -3  27   6        4.14      113.94    109.70 o 
   0  27   6      529.07      673.11    135.85 o 
   3  27   6       54.98      102.17     97.26 o 
   6  27   6        6.81       83.78    105.72 o 
   9  27   6      142.74      229.54    131.99 o 
  12  27   6       29.07      124.08    140.59 o 
  15  27   6        9.33      136.15    195.66 o 
 -41  28   6      427.12      993.96    664.38 o 
 -38  28   6      282.31      642.86    181.53 o 
 -35  28   6     2899.36     2561.30    257.38 o 
 -32  28   6     1382.13     1369.36    200.93 o 
 -29  28   6        0.14       68.86    125.45 o 
 -26  28   6        2.51      327.65    124.25 o 
 -23  28   6      186.52      329.65    123.17 o 
 -20  28   6       98.39      248.57    119.82 o 
 -17  28   6        3.15       65.17    112.21 o 
 -14  28   6      162.57      192.34    116.40 o 
 -11  28   6       38.66      164.14    115.83 o 
  -8  28   6      128.18      117.36    114.63 o 
  -5  28   6       10.25      138.69    113.98 o 
  -2  28   6      858.23     1118.39    146.62 o 
   1  28   6       58.71      168.34    110.96 o 
   4  28   6      110.38       58.50     96.65 o 
   7  28   6        2.62       33.51    112.06 o 
  10  28   6       14.12      149.45    120.87 o 
  13  28   6       55.77      355.36    168.91 o 
 -40  29   6        0.59      191.89    163.52 o 
 -37  29   6      189.13      543.89    179.15 o 
 -34  29   6       66.12      548.94    171.08 o 
 -31  29   6      122.90      317.66    204.17 o 
 -28  29   6       24.56      172.44    127.13 o 
 -25  29   6      101.49      230.16    119.59 o 
 -22  29   6       24.66      110.54    102.26 o 
 -19  29   6        5.76      228.56    118.53 o 
 -16  29   6       74.60      238.94    117.55 o 
 -13  29   6       27.67       50.46    107.76 o 
 -10  29   6        9.90      268.02    140.78 o 
  -7  29   6      121.40      328.28    150.26 o 
  -4  29   6      431.55      588.81    143.05 o 
  -1  29   6      183.54      242.99    125.70 o 
   2  29   6       41.24      209.80    104.58 o 
   5  29   6       17.49      107.19    115.41 o 
   8  29   6       28.81       75.06    120.87 o 
  11  29   6       21.35      139.87    118.72 o 
 -39  30   6      319.83      333.98    178.03 o 
 -36  30   6        1.77      171.46    155.05 o 
 -33  30   6     3510.66     3267.59    262.24 o 
 -30  30   6       47.90      296.40    131.87 o 
 -27  30   6       21.98       65.13    108.67 o 
 -24  30   6        5.19       81.78    113.52 o 
 -21  30   6        4.15      257.41    116.97 o 
 -18  30   6        2.84       81.99    115.82 o 
 -15  30   6      246.40      283.20    125.02 o 
 -12  30   6        1.69       51.16    116.84 o 
  -9  30   6      253.63      438.96    141.44 o 
  -6  30   6     2708.29     2311.35    239.44 o 
  -3  30   6     6981.15     6462.40    289.08 o 
   0  30   6      777.14      819.36    145.10 o 
   3  30   6       25.84      193.85    112.22 o 
   6  30   6        0.07      162.18    117.71 o 
   9  30   6      106.02      178.05    132.37 o 
 -41  31   6      214.49      649.84    379.44 o 
 -38  31   6     1732.02     1340.83    214.30 o 
 -35  31   6        0.05       85.98    169.27 o 
 -32  31   6       13.72      185.09    161.47 o 
 -29  31   6      271.20      344.44    124.19 o 
 -26  31   6       18.07      149.72    121.12 o 
 -23  31   6       65.36      292.35    127.11 o 
 -20  31   6      127.74      189.59    123.72 o 
 -17  31   6        2.09       38.11    117.96 o 
 -14  31   6       40.20       59.56    121.40 o 
 -11  31   6      260.45      130.27    121.95 o 
  -8  31   6     8428.29     8405.66    369.48 o 
  -5  31   6     1270.86     1124.02    169.90 o 
  -2  31   6      281.56      405.77    124.23 o 
   1  31   6       14.61      116.64    110.42 o 
   4  31   6       80.92      162.74    120.06 o 
   7  31   6       19.44      216.99    133.74 o 
  10  31   6      159.17      337.52    233.24 o 
 -40  32   6        3.23       53.79    308.20 o 
 -37  32   6       12.03      467.06    181.95 o 
 -34  32   6     1336.52     1340.20    218.50 o 
 -31  32   6       81.90      328.15    157.62 o 
 -28  32   6      120.51      353.48    132.69 o 
 -25  32   6       27.01      190.80    119.91 o 
 -22  32   6        7.33      348.58    130.82 o 
 -19  32   6        7.44        9.16    117.32 o 
 -16  32   6        0.02      127.11    120.60 o 
 -13  32   6       11.44      173.40    123.73 o 
 -10  32   6        2.28      213.95    140.22 o 
  -7  32   6        2.33      183.11    150.04 o 
  -4  32   6     1142.02     1328.27    178.93 o 
  -1  32   6      408.73      477.60    134.01 o 
   2  32   6       12.13       95.55    114.34 o 
   5  32   6      108.15      306.74    130.71 o 
   8  32   6       30.11       59.35    171.11 o 
 -39  33   6        2.96       33.19    169.60 o 
 -36  33   6       46.97      135.32    161.70 o 
 -33  33   6       58.74      599.39    270.90 o 
 -30  33   6      263.97      320.01    155.05 o 
 -27  33   6        4.87       27.19    119.96 o 
 -24  33   6        0.25       65.92    122.89 o 
 -21  33   6        9.71      145.85    121.86 o 
 -18  33   6       57.08        2.91    115.57 o 
 -15  33   6      245.00      288.06    131.11 o 
 -12  33   6       92.59      212.42    130.66 o 
  -9  33   6      930.41     1281.41    191.72 o 
  -6  33   6        0.15      218.78    173.01 o 
  -3  33   6     1278.30     1161.33    173.75 o 
   0  33   6       78.34      384.24    151.10 o 
   3  33   6      112.22       90.18    127.05 o 
   6  33   6       42.07      125.11    161.09 o 
 -38  34   6      317.04      179.07    201.54 o 
 -35  34   6       14.43       38.56    146.82 o 
 -32  34   6       72.79      282.33    143.81 o 
 -29  34   6       59.26      283.42    133.91 o 
 -26  34   6      200.19      222.98    128.67 o 
 -23  34   6        9.19      249.99    162.53 o 
 -20  34   6        8.10       99.35    129.36 o 
 -17  34   6       74.90      147.19    127.05 o 
 -14  34   6      225.73      341.53    146.24 o 
 -11  34   6      629.09      627.39    183.11 o 
  -8  34   6     5143.01     4463.11    316.48 o 
  -5  34   6      106.42      117.45    148.27 o 
  -2  34   6      403.87      623.16    144.45 o 
   1  34   6        0.82       77.70    135.06 o 
   4  34   6       12.10        0.45    159.10 o 
 -37  35   6       94.08      157.55    185.47 o 
 -34  35   6        0.97      346.33    168.19 o 
 -31  35   6        0.09      262.93    153.74 o 
 -28  35   6      380.01      660.16    154.96 o 
 -25  35   6       45.23      392.70    138.05 o 
 -22  35   6       79.41       91.51    121.29 o 
 -19  35   6       85.29      135.52    131.45 o 
 -16  35   6       26.71       72.93    118.52 o 
 -13  35   6      370.40      347.53    141.79 o 
 -10  35   6        0.60      253.56    173.72 o 
  -7  35   6     4741.14     4986.06    442.75 o 
  -4  35   6      128.14      127.48    165.77 o 
  -1  35   6       21.45      185.79    152.33 o 
   2  35   6        1.02      154.41    162.45 o 
 -36  36   6       23.15       43.44    183.17 o 
 -33  36   6      175.15      663.62    171.27 o 
 -30  36   6       69.65      109.49    135.37 o 
 -27  36   6       85.85      245.52    141.57 o 
 -24  36   6       54.02      290.84    126.60 o 
 -21  36   6      204.40      165.19    132.52 o 
 -18  36   6       10.07       68.65    124.99 o 
 -15  36   6       26.63      122.25    127.62 o 
 -12  36   6       38.34       72.57    151.57 o 
  -9  36   6      712.71      833.19    190.25 o 
  -6  36   6     1357.08     1460.71    218.76 o 
  -3  36   6      698.34      455.59    232.79 o 
   0  36   6      103.70      279.57    223.53 o 
 -35  37   6       58.41      577.44    275.06 o 
 -32  37   6       96.48      707.40    174.06 o 
 -29  37   6        7.44      245.80    142.51 o 
 -26  37   6      656.20      733.39    163.89 o 
 -23  37   6       32.06      274.79    139.02 o 
 -20  37   6       22.78       84.56    126.51 o 
 -17  37   6       24.39      104.14    137.31 o 
 -14  37   6        0.34      144.18    138.38 o 
 -11  37   6      994.55     1404.43    315.40 o 
  -8  37   6       18.23      288.25    198.72 o 
  -5  37   6      114.94      162.49    186.57 o 
  -2  37   6      278.55      293.66    364.90 o 
 -34  38   6       32.55      424.76    364.90 o 
 -31  38   6       76.58      182.20    167.29 o 
 -28  38   6      258.12      280.14    149.97 o 
 -25  38   6       52.19      240.05    138.10 o 
 -22  38   6       43.31      164.40    144.91 o 
 -19  38   6        2.55       42.12    137.95 o 
 -16  38   6       10.46      178.66    133.65 o 
 -13  38   6      424.71      530.52    178.48 o 
 -10  38   6       30.18      217.39    197.57 o 
  -7  38   6     1218.00     1393.64    261.50 o 
  -4  38   6      559.85      767.59    396.88 o 
 -33  39   6       44.97      129.39    373.62 o 
 -30  39   6        3.63      103.92    153.75 o 
 -27  39   6        2.12      204.59    143.49 o 
 -24  39   6        0.68      124.94    140.60 o 
 -21  39   6        5.34      156.75    141.08 o 
 -18  39   6       34.22      286.74    146.16 o 
 -15  39   6       37.21       61.42    181.03 o 
 -12  39   6      219.35       35.75    191.42 o 
  -9  39   6       72.31       46.60    174.84 o 
  -6  39   6        3.49        1.45    338.73 o 
 -32  40   6       26.36      171.55    337.28 o 
 -29  40   6      193.37      300.14    184.69 o 
 -26  40   6       35.04      108.04    147.30 o 
 -23  40   6       33.74      255.58    153.86 o 
 -20  40   6        0.06      145.97    165.48 o 
 -17  40   6        0.06       11.24    164.90 o 
 -14  40   6       26.52      267.15    212.25 o 
 -11  40   6       62.05      350.38    256.66 o 
  -8  40   6       21.66      255.59    298.02 o 
 -31  41   6       15.97      363.44    348.91 o 
 -28  41   6       55.13      327.58    176.68 o 
 -25  41   6      105.82      239.42    158.77 o 
 -22  41   6       32.12      163.73    165.38 o 
 -19  41   6        0.07      237.18    169.01 o 
 -16  41   6      158.80      118.66    206.75 o 
 -13  41   6       56.81      164.31    259.78 o 
 -10  41   6       39.76      398.33    389.61 o 
 -27  42   6       10.96      110.49    314.02 o 
 -24  42   6        5.39      203.84    240.01 o 
 -21  42   6      188.09      433.79    187.84 o 
 -18  42   6       15.23        1.45    192.54 o 
 -15  42   6      199.14        1.45    375.07 o 
 -23  43   6       53.84      312.47    246.65 o 
 -20  43   6        6.46      250.05    321.28 o 
  -1   1   7      206.99      360.57    112.99 o 
  -3   2   7      143.06      227.00    111.10 o 
   0   2   7      256.04      271.95    118.87 o 
  -5   3   7        1.83        6.96     92.53 o 
  -2   3   7       22.31      206.66    105.84 o 
   1   3   7      430.53      499.89    117.44 o 
  -7   4   7       27.65      103.19     97.15 o 
  -4   4   7      985.39      740.94    127.84 o 
  -1   4   7       43.43      207.69    102.62 o 
   2   4   7      378.82      237.82    105.28 o 
  -9   5   7        5.83       59.28     98.07 o 
  -6   5   7       79.43      132.58     98.18 o 
  -3   5   7      262.88      370.88    112.03 o 
   0   5   7      468.70      483.76    114.83 o 
   3   5   7       23.60       53.07     95.66 o 
 -11   6   7        0.01       83.80     98.80 o 
  -8   6   7       39.80       82.77     97.13 o 
  -5   6   7      405.48      572.35    115.41 o 
  -2   6   7       19.12      114.60     99.70 o 
   1   6   7      159.55      128.79    101.36 o 
   4   6   7      256.96      322.23    108.10 o 
 -13   7   7        3.07      107.89    102.98 o 
 -10   7   7      131.08      248.17    101.89 o 
  -7   7   7       73.93       57.16     96.30 o 
  -4   7   7       41.59      252.15    106.15 o 
  -1   7   7        3.81       77.67     95.74 o 
   2   7   7       56.55      157.44    104.18 o 
   5   7   7       29.88      125.64    100.47 o 
 -15   8   7        1.64      102.84    117.70 o 
 -12   8   7       18.14      107.24     99.08 o 
  -9   8   7       34.84      113.05    100.43 o 
  -6   8   7        8.94      165.99     99.98 o 
  -3   8   7       92.59      192.25    102.35 o 
   0   8   7      642.00      546.25    121.52 o 
   3   8   7       93.98       88.75     92.83 o 
   6   8   7       76.60      117.73    112.38 o 
 -17   9   7        9.19      127.56    114.12 o 
 -14   9   7        5.68        8.69    100.48 o 
 -11   9   7        7.44      129.36    104.33 o 
  -8   9   7      337.03      434.26    115.01 o 
  -5   9   7      211.39      280.08    102.72 o 
  -2   9   7       76.13      136.03    104.12 o 
   1   9   7       54.00      111.26     96.54 o 
   4   9   7       19.37      179.99    102.04 o 
   7   9   7      425.57      320.56    121.88 o 
 -19  10   7      346.48      308.22    137.38 o 
 -16  10   7       75.78      259.90    128.34 o 
 -13  10   7      113.53      277.98    123.41 o 
 -10  10   7       89.09       11.92     92.90 o 
  -7  10   7        0.29      141.69    101.81 o 
  -4  10   7        7.21       67.70     94.52 o 
  -1  10   7        5.87      122.31    103.54 o 
   2  10   7        1.08      114.42    102.09 o 
   5  10   7      405.04      371.62    125.06 o 
   8  10   7      588.23      618.67    136.36 o 
 -21  11   7        0.39        3.78    112.41 o 
 -18  11   7      317.90      251.02    122.42 o 
 -15  11   7       74.71      276.80    118.37 o 
 -12  11   7       37.69      320.73    125.92 o 
  -9  11   7       62.63      187.75    100.60 o 
  -6  11   7      235.67      241.25    102.87 o 
  -3  11   7       48.25       91.50     95.41 o 
   0  11   7      335.12      570.38    112.01 o 
   3  11   7      411.06      314.35    106.10 o 
   6  11   7      472.40      543.11    132.05 o 
   9  11   7        1.79      148.31    127.01 o 
 -23  12   7      394.06      535.98    121.56 o 
 -20  12   7       73.00      118.93    117.07 o 
 -17  12   7       72.94      202.86    118.02 o 
 -14  12   7       43.24      100.17    104.79 o 
 -11  12   7        2.57       56.72     86.50 o 
  -8  12   7      472.69      533.90    114.65 o 
  -5  12   7       33.76      146.29     97.13 o 
  -2  12   7        2.93       75.34    100.71 o 
   1  12   7        7.18       96.05     96.88 o 
   4  12   7        1.70      116.07    111.19 o 
   7  12   7     3001.14     2893.17    213.39 o 
  10  12   7      703.56      800.15    149.21 o 
 -25  13   7        0.53       85.65    119.65 o 
 -22  13   7       29.79      119.50    119.86 o 
 -19  13   7      174.40       59.80    114.72 o 
 -16  13   7      143.30      286.67    120.05 o 
 -13  13   7        1.16      202.09    115.73 o 
 -10  13   7       23.47      187.77    104.17 o 
  -7  13   7       86.48      178.63    106.06 o 
  -4  13   7        7.25       19.56     94.46 o 
  -1  13   7      107.81      173.57     97.78 o 
   2  13   7       52.51      220.46    103.07 o 
   5  13   7       73.95      307.77    125.94 o 
   8  13   7        6.62      218.09    127.22 o 
  11  13   7       43.93      176.46    110.45 o 
 -27  14   7        3.41      158.99    121.58 o 
 -24  14   7      172.53      221.59    105.09 o 
 -21  14   7       24.70      116.61    116.64 o 
 -18  14   7       26.72      125.65    113.00 o 
 -15  14   7      129.97      293.14    106.13 o 
 -12  14   7      226.82      303.93    116.30 o 
  -9  14   7      771.00      610.03    118.72 o 
  -6  14   7       62.84      109.79     99.70 o 
  -3  14   7       35.57       50.75     94.90 o 
   0  14   7       40.85      157.55     97.41 o 
   3  14   7      284.86      317.00    125.29 o 
   6  14   7      743.86      861.43    146.08 o 
   9  14   7      814.77      502.53    132.38 o 
  12  14   7       33.40       69.86    114.75 o 
 -29  15   7        5.95      147.54    118.74 o 
 -26  15   7      173.17      186.13    125.22 o 
 -23  15   7        3.04      175.89    118.09 o 
 -20  15   7       12.39      185.92    119.44 o 
 -17  15   7      307.90      358.90    125.63 o 
 -14  15   7      294.30      188.70    114.14 o 
 -11  15   7      225.41      422.90    124.46 o 
  -8  15   7        0.06       99.99    106.08 o 
  -5  15   7      218.60      208.14    101.28 o 
  -2  15   7      151.79      101.61    105.39 o 
   1  15   7      239.28      307.67    122.46 o 
   4  15   7     2490.80     2257.32    192.73 o 
   7  15   7       87.28      182.95    110.32 o 
  10  15   7        1.04      135.00    116.99 o 
  13  15   7       18.95      250.73    125.64 o 
 -31  16   7       42.81      181.86    125.50 o 
 -28  16   7        9.69      183.41    124.28 o 
 -25  16   7        0.01      194.38    112.18 o 
 -22  16   7        4.75      104.55    121.31 o 
 -19  16   7       12.51      176.68    117.54 o 
 -16  16   7      116.58      239.89    110.58 o 
 -13  16   7       19.50      115.28    110.51 o 
 -10  16   7        4.76      292.98    122.16 o 
  -7  16   7      107.10       61.55     94.27 o 
  -4  16   7       16.34       58.00    100.36 o 
  -1  16   7      115.83      308.03    126.56 o 
   2  16   7       10.48      139.38    108.57 o 
   5  16   7       23.59      172.98    100.09 o 
   8  16   7      777.63      759.99    139.73 o 
  11  16   7       98.72      158.29    126.69 o 
  14  16   7       11.68      282.47    124.91 o 
 -33  17   7        6.25      172.04    124.13 o 
 -30  17   7       47.54      142.07    129.93 o 
 -27  17   7        0.34       71.23    119.33 o 
 -24  17   7       19.96      128.58    125.04 o 
 -21  17   7       38.53      162.43    115.67 o 
 -18  17   7      100.49      252.17    121.65 o 
 -15  17   7      528.74      596.88    136.10 o 
 -12  17   7       50.46      195.20    116.15 o 
  -9  17   7      424.44      296.24    111.06 o 
  -6  17   7        5.91      126.99     98.29 o 
  -3  17   7        2.29      134.14    104.89 o 
   0  17   7       23.47      189.32    109.18 o 
   3  17   7       28.56      131.91    120.01 o 
   6  17   7      271.73      437.32    125.77 o 
   9  17   7      197.79      352.99    121.79 o 
  12  17   7        0.08       51.85    111.53 o 
  15  17   7       14.10      154.89    152.51 o 
 -35  18   7       49.89      177.51    172.57 o 
 -32  18   7       29.29      487.04    148.86 o 
 -29  18   7        3.38      266.08    117.77 o 
 -26  18   7      128.17      219.03    111.15 o 
 -23  18   7       40.28      166.27    123.13 o 
 -20  18   7      140.88      168.17    123.12 o 
 -17  18   7       45.02      340.93    122.18 o 
 -14  18   7      871.14      858.88    171.37 o 
 -11  18   7       82.41      289.31    127.50 o 
  -8  18   7      299.79      323.78    110.03 o 
  -5  18   7        4.50       80.02     98.33 o 
  -2  18   7      193.62      220.68    107.27 o 
   1  18   7        0.06      219.95    123.86 o 
   4  18   7       57.37        4.06    105.90 o 
   7  18   7       89.67      209.19    118.87 o 
  10  18   7       27.78      127.14    126.39 o 
  13  18   7       16.65       90.14    139.28 o 
  16  18   7       73.43      166.58    186.95 o 
 -34  19   7      114.21      146.45    133.88 o 
 -31  19   7        4.11       55.39    108.89 o 
 -28  19   7       45.37       78.21    106.16 o 
 -25  19   7        4.97      191.93    121.25 o 
 -22  19   7       73.55      189.56    118.13 o 
 -19  19   7       58.15      196.16    122.28 o 
 -16  19   7      105.30      110.23    112.64 o 
 -13  19   7     1937.30     1834.17    181.31 o 
 -10  19   7      157.22      368.71    123.97 o 
  -7  19   7        3.60      118.85    101.85 o 
  -4  19   7       67.36      162.92     99.51 o 
  -1  19   7       65.53      174.85    119.60 o 
   2  19   7      117.23      206.85    135.70 o 
   5  19   7       89.66      132.09    122.10 o 
   8  19   7        1.54      122.79    127.11 o 
  11  19   7       95.34      277.00    159.89 o 
  14  19   7       10.19      133.32    162.64 o 
  17  19   7       51.92      450.68    230.96 o 
 -36  20   7       28.75      412.58    217.31 o 
 -33  20   7       67.27      204.61    133.57 o 
 -30  20   7       26.66      300.26    127.32 o 
 -27  20   7      129.21      234.67    109.86 o 
 -24  20   7       38.55      196.09    105.23 o 
 -21  20   7        5.34      116.85    119.90 o 
 -18  20   7       28.96      163.39    118.42 o 
 -15  20   7      318.07      229.55    125.73 o 
 -12  20   7      893.92     1019.43    205.01 o 
  -9  20   7      658.66      679.34    162.69 o 
  -6  20   7       24.17       93.30    119.55 o 
  -3  20   7        8.81       93.19    128.53 o 
   0  20   7      107.21      182.59    110.08 o 
   3  20   7       65.13       62.55    119.45 o 
   6  20   7       50.26      136.40    129.93 o 
   9  20   7        4.01       80.51    128.00 o 
  12  20   7       14.86      138.86    163.42 o 
  15  20   7      274.44        2.74    214.82 o 
 -35  21   7        6.67      417.44    295.12 o 
 -32  21   7        1.16      169.72    152.44 o 
 -29  21   7       51.65      134.54    114.91 o 
 -26  21   7       30.58       96.67    121.83 o 
 -23  21   7      172.12      186.03    130.29 o 
 -20  21   7        0.23       91.72    136.33 o 
 -17  21   7      319.51      703.98    153.17 o 
 -14  21   7      206.20      319.21    145.34 o 
 -11  21   7       66.91       57.26    134.85 o 
  -8  21   7      159.19      236.46    129.03 o 
  -5  21   7       23.67      171.76    116.54 o 
  -2  21   7      108.87      266.16    142.11 o 
   1  21   7        1.33      103.86    123.49 o 
   4  21   7       61.67      203.67    132.90 o 
   7  21   7       18.65      327.43    143.17 o 
  10  21   7        6.86      242.04    141.62 o 
  13  21   7       44.39      133.30    169.58 o 
 -34  22   7      117.33      712.43    210.58 o 
 -31  22   7        0.00      164.67    137.76 o 
 -28  22   7        2.55       70.12    128.91 o 
 -25  22   7       20.83      230.10    121.70 o 
 -22  22   7      164.96      351.99    160.22 o 
 -19  22   7      508.01      572.11    151.15 o 
 -16  22   7      143.36      193.00    141.99 o 
 -13  22   7     2037.96     2099.96    221.59 o 
 -10  22   7       16.69       16.29    125.63 o 
  -7  22   7      102.54      193.87    137.55 o 
  -4  22   7       22.30      278.68    144.49 o 
  -1  22   7      241.80      377.09    134.57 o 
   2  22   7        0.03       47.75    120.99 o 
   5  22   7       58.20      138.72    126.84 o 
   8  22   7       57.69      232.43    153.09 o 
  11  22   7        5.64       28.73    162.18 o 
  14  22   7       43.29      157.01    328.55 o 
 -36  23   7        0.01      217.73    238.03 o 
 -33  23   7     1020.95     1295.27    194.67 o 
 -30  23   7        0.00      141.24    134.83 o 
 -27  23   7       98.13      393.33    140.77 o 
 -24  23   7        3.94      182.62    129.29 o 
 -21  23   7       30.05      238.09    123.64 o 
 -18  23   7      349.68      361.34    142.71 o 
 -15  23   7       35.98      586.64    155.15 o 
 -12  23   7       47.59      203.14    147.36 o 
  -9  23   7      234.24      280.25    146.43 o 
  -6  23   7        1.08       47.32    110.28 o 
  -3  23   7        6.83      107.73    120.19 o 
   0  23   7       13.82       74.51    114.30 o 
   3  23   7      113.47      258.60    135.35 o 
   6  23   7        1.42       85.34    138.32 o 
   9  23   7       62.03      145.98    134.90 o 
  12  23   7        4.57       90.95    163.48 o 
 -35  24   7      133.54      113.87    231.29 o 
 -32  24   7       32.60      206.97    154.93 o 
 -29  24   7       46.02      235.65    146.18 o 
 -26  24   7        1.81       96.68    133.54 o 
 -23  24   7        1.76       33.54    121.11 o 
 -20  24   7        0.01      199.88    128.47 o 
 -17  24   7      241.77      373.83    134.40 o 
 -14  24   7        1.67      284.97    147.98 o 
 -11  24   7      249.69      150.30    141.65 o 
  -8  24   7       99.54      355.33    147.55 o 
  -5  24   7        4.64      192.89    144.58 o 
  -2  24   7       23.41       49.27    124.70 o 
   1  24   7       12.31      230.83    141.65 o 
   4  24   7       20.74       92.88    133.97 o 
   7  24   7       52.43      182.88    135.66 o 
  10  24   7        7.89      123.94    162.73 o 
 -34  25   7       59.11      229.59    232.86 o 
 -31  25   7       85.41      420.57    171.47 o 
 -28  25   7       71.33      179.08    136.38 o 
 -25  25   7       74.74      318.90    147.72 o 
 -22  25   7       14.75      242.57    131.13 o 
 -19  25   7        3.30      334.22    130.56 o 
 -16  25   7      562.48      472.05    141.34 o 
 -13  25   7       31.41       61.84    134.03 o 
 -10  25   7       80.06      111.42    142.83 o 
  -7  25   7       15.52       26.28    132.22 o 
  -4  25   7       43.83       42.32    133.54 o 
  -1  25   7        0.62       87.04    127.17 o 
   2  25   7      104.18      175.60    134.77 o 
   5  25   7        1.70      131.03    132.83 o 
   8  25   7        8.33       83.79    158.06 o 
 -33  26   7      523.65      203.52    238.98 o 
 -30  26   7       76.00      149.06    138.57 o 
 -27  26   7       31.77      206.35    132.50 o 
 -24  26   7        4.04      129.04    130.34 o 
 -21  26   7        3.56      185.77    131.42 o 
 -18  26   7       37.30      132.62    123.40 o 
 -15  26   7        6.87      114.89    125.80 o 
 -12  26   7      232.84      165.94    139.42 o 
  -9  26   7        1.13       59.51    145.16 o 
  -6  26   7       16.64       91.94    166.67 o 
  -3  26   7       14.90      190.23    141.22 o 
   0  26   7       35.42      203.30    138.04 o 
   3  26   7        4.97      198.44    148.98 o 
   6  26   7       10.01      304.06    166.82 o 
   9  26   7      117.50       16.61    199.09 o 
 -32  27   7        2.60      137.94    164.72 o 
 -29  27   7       49.74      151.66    129.65 o 
 -26  27   7       62.28      153.17    129.61 o 
 -23  27   7        8.88      142.38    134.44 o 
 -20  27   7       13.77      192.04    124.92 o 
 -17  27   7      100.33      322.23    139.41 o 
 -14  27   7        3.04       58.71    119.05 o 
 -11  27   7      164.36      274.00    150.04 o 
  -8  27   7        0.18       66.30    152.91 o 
  -5  27   7       60.62      272.41    185.31 o 
  -2  27   7       43.79      132.67    133.58 o 
   1  27   7        5.63        2.91    132.64 o 
   4  27   7       42.67      101.33    143.05 o 
   7  27   7       68.01      272.24    331.46 o 
 -34  28   7      112.44      325.65    350.36 o 
 -31  28   7        4.84      598.38    186.43 o 
 -28  28   7       21.43      204.95    145.78 o 
 -25  28   7        0.19      119.30    129.16 o 
 -22  28   7       30.91      139.24    131.73 o 
 -19  28   7       22.83       21.05    123.64 o 
 -16  28   7       15.39      223.55    140.77 o 
 -13  28   7        0.60       30.39    124.73 o 
 -10  28   7        0.34       64.20    148.06 o 
  -7  28   7       46.98      178.75    168.71 o 
  -4  28   7       49.80      218.83    173.45 o 
  -1  28   7       26.64      239.85    146.25 o 
   2  28   7        4.60       30.35    141.66 o 
   5  28   7       17.24        0.00    190.68 o 
 -33  29   7      121.11      405.60    367.81 o 
 -30  29   7       53.28      284.79    156.12 o 
 -27  29   7        1.62      315.22    142.90 o 
 -24  29   7        0.00       23.09    129.09 o 
 -21  29   7        0.05       48.21    128.93 o 
 -18  29   7       13.28      161.56    135.42 o 
 -15  29   7        2.44      136.07    132.32 o 
 -12  29   7        3.55      119.24    130.49 o 
  -9  29   7       36.13      151.84    178.32 o 
  -6  29   7       40.06      243.85    177.60 o 
  -3  29   7      101.93       26.23    179.01 o 
   0  29   7       25.34       86.85    144.14 o 
   3  29   7       57.94      217.13    188.50 o 
 -32  30   7       38.04      132.29    343.09 o 
 -29  30   7        0.51      150.37    150.21 o 
 -26  30   7        8.19       44.94    132.81 o 
 -23  30   7       35.90       81.38    127.41 o 
 -20  30   7       42.56      285.89    146.93 o 
 -17  30   7        4.69      200.28    133.88 o 
 -14  30   7        0.18       84.48    137.08 o 
 -11  30   7      406.46      579.37    145.59 o 
  -8  30   7       11.73      206.76    180.13 o 
  -5  30   7      124.05      238.00    239.76 o 
  -2  30   7        1.09      124.15    183.88 o 
   1  30   7       68.02       55.33    177.38 o 
 -31  31   7       89.62      232.60    353.27 o 
 -28  31   7        4.33      124.97    137.90 o 
 -25  31   7       13.34      324.72    149.61 o 
 -22  31   7       66.86      108.05    143.78 o 
 -19  31   7       16.73      127.60    139.45 o 
 -16  31   7        2.73      195.21    139.38 o 
 -13  31   7        2.29      188.18    141.11 o 
 -10  31   7       10.93      124.97    159.72 o 
  -7  31   7      269.62      564.07    210.03 o 
  -4  31   7       22.26       66.74    171.00 o 
  -1  31   7      189.46      315.00    246.23 o 
 -30  32   7        5.26      180.27    343.09 o 
 -27  32   7       18.28       36.02    155.08 o 
 -24  32   7       51.62      526.83    148.54 o 
 -21  32   7        0.89      213.99    152.43 o 
 -18  32   7        0.09      138.82    135.80 o 
 -15  32   7       87.96      266.56    144.27 o 
 -12  32   7       76.93       82.48    150.72 o 
  -9  32   7      291.91      733.15    195.15 o 
  -6  32   7       36.08      206.19    199.32 o 
  -3  32   7       21.80       77.43    253.34 o 
 -29  33   7       97.82      165.71    227.37 o 
 -26  33   7       96.36      209.55    188.07 o 
 -23  33   7       12.21      132.49    150.85 o 
 -20  33   7        0.02      135.19    150.69 o 
 -17  33   7       42.01       86.58    137.35 o 
 -14  33   7       17.63      279.02    150.48 o 
 -11  33   7       52.98       46.73    160.13 o 
  -8  33   7      202.68      497.97    441.53 o 
  -5  33   7      106.24      318.79    260.05 o 
 -28  34   7       44.37      153.72    235.16 o 
 -25  34   7       21.27      262.22    184.67 o 
 -22  34   7      290.06      684.26    196.41 o 
 -19  34   7       15.27      223.44    155.05 o 
 -16  34   7        4.82       68.53    145.28 o 
 -13  34   7       36.93      155.46    158.03 o 
 -10  34   7       75.51      149.96    201.25 o 
  -7  34   7      276.29      327.03    220.11 o 
 -24  35   7      290.13      370.96    182.13 o 
 -21  35   7       10.85       34.83    165.49 o 
 -18  35   7       16.68      285.23    173.20 o 
 -15  35   7       15.79      272.24    151.59 o 
 -12  35   7      281.93      182.52    207.05 o 
  -9  35   7      262.80      303.62    211.93 o 
 -23  36   7        0.01      184.98    169.84 o 
 -20  36   7        4.34      188.26    173.19 o 
 -17  36   7        4.71      286.53    190.23 o 
 -14  36   7       10.20      219.00    242.05 o 
   0   1   8      239.50      713.63    153.43 o 
  -2   2   8     5604.54     5251.13    283.35 o 
   1   2   8        0.30      241.11    130.40 o 
  -4   3   8     1672.55     1779.88    164.34 o 
  -1   3   8     5382.43     4079.35    243.18 o 
   2   3   8       93.81      301.67    124.76 o 
  -6   4   8      188.28      249.81    124.96 o 
  -3   4   8       22.68      172.60    119.86 o 
   0   4   8      797.99      990.67    182.04 o 
   3   4   8      666.73      611.78    132.56 o 
  -8   5   8       42.74      100.02    117.99 o 
  -5   5   8      817.48      602.95    138.94 o 
  -2   5   8       81.41      226.34    118.41 o 
   1   5   8       91.39      328.47    129.80 o 
   4   5   8       96.45      339.52    124.13 o 
 -10   6   8       25.99      202.04    120.86 o 
  -7   6   8      500.15      486.03    130.63 o 
  -4   6   8        2.46      108.29    118.02 o 
  -1   6   8     1872.63     1567.31    168.18 o 
   2   6   8      340.41      230.26    156.66 o 
   5   6   8        6.89       77.23    122.89 o 
 -12   7   8        0.69      100.11    127.56 o 
  -9   7   8       21.45      309.60    117.92 o 
  -6   7   8      345.09      305.88    123.12 o 
  -3   7   8        8.09      112.00    113.54 o 
   0   7   8       67.99      121.31    106.40 o 
   3   7   8       95.89      208.89    117.18 o 
   6   7   8        6.52      208.28    125.34 o 
 -14   8   8       11.42      337.23    137.05 o 
 -11   8   8        1.84       37.89    122.77 o 
  -8   8   8       25.08      163.93    120.61 o 
  -5   8   8       16.79      157.90    106.66 o 
  -2   8   8      103.21      210.97    120.57 o 
   1   8   8       10.57      139.93    117.56 o 
   4   8   8      157.89      230.48    136.95 o 
   7   8   8        0.90      222.44    138.95 o 
 -16   9   8        5.45       61.85    124.04 o 
 -13   9   8        0.13        5.59    124.58 o 
 -10   9   8        9.77      293.12    156.95 o 
  -7   9   8        4.93       67.45    109.03 o 
  -4   9   8       12.47      105.85    112.22 o 
  -1   9   8       22.86      199.53    110.56 o 
   2   9   8        6.97      239.72    120.93 o 
   5   9   8       61.39      253.81    135.54 o 
   8   9   8       53.47       44.82    129.65 o 
 -18  10   8      145.29      258.93    138.76 o 
 -15  10   8       83.21      210.08    138.08 o 
 -12  10   8       19.66      189.43    133.14 o 
  -9  10   8       36.38       85.89    119.19 o 
  -6  10   8        6.40      134.98    113.41 o 
  -3  10   8       34.17      186.78    121.05 o 
   0  10   8        0.51      229.94    113.78 o 
   3  10   8       24.65      135.03    128.66 o 
   6  10   8       18.58      183.35    128.41 o 
   9  10   8       38.18      179.49    134.22 o 
 -20  11   8       60.68      313.61    143.82 o 
 -17  11   8        0.00       65.44    127.66 o 
 -14  11   8        0.26      135.75    137.11 o 
 -11  11   8       36.72      216.27    131.49 o 
  -8  11   8        5.22      137.64    117.55 o 
  -5  11   8        6.94      130.34    112.34 o 
  -2  11   8        9.55       86.12    114.49 o 
   1  11   8        1.47       63.16    110.04 o 
   4  11   8      134.07      395.71    132.24 o 
   7  11   8       13.88       47.68    119.43 o 
  10  11   8        5.76       79.35    133.76 o 
 -22  12   8      126.44      175.99    138.05 o 
 -19  12   8        3.90      146.70    135.20 o 
 -16  12   8        7.27      148.08    140.13 o 
 -13  12   8        0.10      146.24    138.28 o 
 -10  12   8        5.09      135.67    129.52 o 
  -7  12   8        3.86       84.04    111.73 o 
  -4  12   8       99.81      222.16    116.59 o 
  -1  12   8        3.33       59.17    106.46 o 
   2  12   8       32.56      165.88    129.87 o 
   5  12   8       30.95      105.40    120.55 o 
   8  12   8       31.91      237.98    132.64 o 
  11  12   8        0.37       44.41    141.31 o 
 -24  13   8        4.26      417.48    156.84 o 
 -21  13   8        1.67      114.48    141.82 o 
 -18  13   8        2.10       55.76    129.85 o 
 -15  13   8       41.91      124.32    138.52 o 
 -12  13   8       49.55      144.37    121.88 o 
  -9  13   8        1.71       49.01    120.71 o 
  -6  13   8       16.69      194.94    117.34 o 
  -3  13   8        8.36      122.71    106.73 o 
   0  13   8        2.35      210.06    128.41 o 
   3  13   8      125.74      189.15    143.24 o 
   6  13   8      271.71      616.70    154.40 o 
   9  13   8      152.31      284.88    148.08 o 
  12  13   8        1.73      231.69    171.58 o 
 -26  14   8        6.29      112.98    188.50 o 
 -23  14   8       34.59       97.64    143.98 o 
 -20  14   8       59.70      239.18    150.98 o 
 -17  14   8        0.72       56.66    129.75 o 
 -14  14   8        2.07       53.21    126.34 o 
 -11  14   8       33.63      165.15    118.03 o 
  -8  14   8        1.09      157.30    127.71 o 
  -5  14   8        7.42       90.62    115.87 o 
  -2  14   8       13.26      178.47    127.48 o 
   1  14   8       23.55       94.66    126.49 o 
   4  14   8        8.55      157.46    133.99 o 
   7  14   8        1.61      359.72    149.61 o 
  10  14   8       81.83       90.27    147.89 o 
  13  14   8      129.28      334.76    194.77 o 
 -25  15   8       31.46      364.01    200.88 o 
 -22  15   8        2.76       58.28    134.99 o 
 -19  15   8        0.56      128.41    135.56 o 
 -16  15   8       21.92      247.63    130.62 o 
 -13  15   8        3.55       82.12    117.46 o 
 -10  15   8       23.29       49.16    115.35 o 
  -7  15   8       14.29      108.02    127.46 o 
  -4  15   8        0.00      243.70    126.73 o 
  -1  15   8        1.68      179.05    130.64 o 
   2  15   8       20.77       43.07    126.29 o 
   5  15   8      128.41      289.63    144.18 o 
   8  15   8        3.97      140.44    145.12 o 
  11  15   8       10.87      245.90    196.28 o 
 -27  16   8        3.80      326.81    184.16 o 
 -24  16   8       14.73       82.57    179.42 o 
 -21  16   8       49.75      341.32    145.94 o 
 -18  16   8        1.57       84.11    134.55 o 
 -15  16   8       74.53      120.02    131.15 o 
 -12  16   8        5.12      173.91    129.93 o 
  -9  16   8       69.82      349.42    130.22 o 
  -6  16   8       15.39      238.01    128.86 o 
  -3  16   8        8.65      288.44    121.27 o 
   0  16   8        2.70      178.83    124.62 o 
   3  16   8      256.98      503.52    147.36 o 
   6  16   8       13.34      130.81    140.64 o 
   9  16   8      105.00      165.41    167.22 o 
 -26  17   8        8.11      304.85    192.34 o 
 -23  17   8        5.67       53.14    136.13 o 
 -20  17   8       11.93      146.30    136.42 o 
 -17  17   8       14.36      141.78    137.82 o 
 -14  17   8        1.19      112.90    135.68 o 
 -11  17   8        6.29      178.20    129.52 o 
  -8  17   8        5.86       82.51    132.29 o 
  -5  17   8       42.08      230.10    118.88 o 
  -2  17   8       96.43      111.47    124.98 o 
   1  17   8       22.68      354.23    140.77 o 
   4  17   8       82.76      178.45    161.18 o 
   7  17   8        1.31       56.50    174.90 o 
  10  17   8       28.19        1.45    335.82 o 
 -25  18   8        6.70      386.27    205.15 o 
 -22  18   8        1.45      351.03    151.52 o 
 -19  18   8      119.90      133.71    139.89 o 
 -16  18   8      105.29      287.23    136.82 o 
 -13  18   8       56.85      161.45    136.61 o 
 -10  18   8      511.49      500.02    142.50 o 
  -7  18   8       11.68      149.65    145.79 o 
  -4  18   8       39.20      210.30    162.36 o 
  -1  18   8       24.92       23.95    148.64 o 
   2  18   8       10.80       97.00    138.31 o 
   5  18   8       45.82      236.27    165.01 o 
   8  18   8        0.01      193.35    337.28 o 
 -24  19   8        0.78        5.02    205.66 o 
 -21  19   8        6.71       74.47    162.64 o 
 -18  19   8       24.69      104.94    161.14 o 
 -15  19   8      432.00      767.02    182.49 o 
 -12  19   8      615.65      411.74    168.43 o 
  -9  19   8        2.77      233.57    159.47 o 
  -6  19   8        1.76      104.64    146.52 o 
  -3  19   8       13.89       81.70    148.07 o 
   0  19   8       17.44       13.02    155.64 o 
   3  19   8       45.66      165.91    154.16 o 
   6  19   8       24.46       69.30    235.84 o 
 -26  20   8        5.83      186.08    367.81 o 
 -23  20   8        1.54       18.43    205.86 o 
 -20  20   8       26.08      144.86    156.56 o 
 -17  20   8        7.68       44.13    149.88 o 
 -14  20   8       22.83      230.23    156.27 o 
 -11  20   8        0.97      182.63    162.45 o 
  -8  20   8       24.04      183.78    171.27 o 
  -5  20   8       34.37      351.88    177.34 o 
  -2  20   8       11.96       43.24    154.12 o 
   1  20   8       20.36      183.13    156.40 o 
   4  20   8        0.27      246.71    285.22 o 
 -25  21   8        0.25        2.91    276.22 o 
 -22  21   8        5.05      144.20    194.70 o 
 -19  21   8        6.07      346.35    171.62 o 
 -16  21   8       15.39       41.80    150.56 o 
 -13  21   8       25.34       68.54    157.79 o 
 -10  21   8       42.32      303.49    192.00 o 
  -7  21   8        5.55      251.08    170.34 o 
  -4  21   8       95.60      226.96    190.56 o 
  -1  21   8        0.00      192.69    164.91 o 
   2  21   8       61.67      285.61    277.41 o 
 -24  22   8        2.57      332.91    402.70 o 
 -21  22   8        0.00       87.94    182.89 o 
 -18  22   8        2.95      127.46    143.20 o 
 -15  22   8        0.47      224.51    160.12 o 
 -12  22   8       47.48      180.79    174.73 o 
  -9  22   8        1.78       80.38    157.12 o 
  -6  22   8        0.03        7.78    185.74 o 
  -3  22   8        0.00       60.58    149.12 o 
   0  22   8       48.91       10.18    213.46 o 
   3  22   8        2.95      136.78    263.70 o 
 -23  23   8        1.02       18.90    354.72 o 
 -20  23   8       24.92      153.35    265.61 o 
 -17  23   8        0.38      104.77    171.59 o 
 -14  23   8      295.49      578.14    186.52 o 
 -11  23   8      117.87      137.33    167.72 o 
  -8  23   8       51.26      189.20    191.38 o 
  -5  23   8        6.00       51.29    214.66 o 
  -2  23   8        4.21      387.20    286.25 o 
   1  23   8        5.71       27.62    369.26 o 
 -22  24   8        1.61      110.49    322.74 o 
 -19  24   8       58.01       55.15    243.87 o 
 -16  24   8       65.56      329.97    206.16 o 
 -13  24   8       58.69      141.59    153.88 o 
 -10  24   8        3.87      155.09    176.25 o 
  -7  24   8        1.96      258.60    249.32 o 
  -4  24   8        1.53      263.13    409.97 o 
  -1  24   8       27.29      388.16    417.23 o 
 -18  25   8       68.15        0.00    292.21 o 
 -15  25   8       42.19      404.15    396.88 o 
 -12  25   8       78.28       81.41    328.55 o 
 -17  26   8        2.64      236.97    359.08 o 
 -14  26   8       71.65        0.00    380.89 o 
 -11  26   8        6.41        1.45    305.29 o 
 -16  27   8        4.03      737.07    364.90 o 
 -13  27   8        4.07      254.41    353.27 o 
   0   0   9       33.15      292.21    421.60 o 
   1   1   9        2.89        0.00    216.49 o 
  -1   2   9       75.20      516.32    239.68 o 
   2   2   9       51.30       56.85    217.26 o 
  -3   3   9       75.67      212.80    231.23 o 
   0   3   9        0.85      237.81    228.01 o 
   3   3   9       47.76      754.84    294.29 o 
  -5   4   9       12.05      112.71    207.32 o 
  -2   4   9       47.99      201.54    220.48 o 
   1   4   9       24.19      236.19    289.69 o 
  -4   5   9       19.82      443.02    281.42 o 
  -1   5   9        1.22      236.09    269.31 o 
   2   5   9        6.98       25.18    258.44 o 
  -6   6   9        0.18      264.85    295.12 o 
  -3   6   9        2.66      311.92    338.73 o 
   0   6   9       42.73      286.44    279.41 o 
  -5   7   9      104.71      238.84    196.46 o 
  -2   7   9       12.34      112.39    209.18 o 
   1   7   9       17.80      499.05    391.07 o 
  -4   8   9       36.92       48.92    193.16 o 
  -1   8   9       21.57      156.81    274.01 o 
  -6   9   9        4.07      137.76    245.19 o 
  -3   9   9        2.63        0.00    194.76 o 
                                                 
